# Supplementary material for: The Interaction between Intratumoral Microbiome and Immunity Is Related to the Prognosis of Ovarian Cancer
Source: Microbiol Spectr. 2023 Mar 28;11(2):e03549-22. doi: 10.1128/spectrum.03549-22 (PMC10100779; doi:10.1128/spectrum.03549-22)
Supplement: Supplemental file 1 — Supplemental material. Download spectrum.03549-22-s0001.xls, XLS file, 0.2 MB [file spectrum.03549-22-s0001.xls]

## Sheet: supplementary table 1
Table S1. Prognostic species for OS.
variable	coefficient	HR	HR.up	HR.low	p.value
s__Pseudomonas_sp._BJP69	0.249868	1.28386	1.50478	1.09537	0.00203961
s__Pseudomonas_sp._B14-6	0.371773	1.4503	1.7893	1.17554	0.000522371
s__Pseudomonas_sp.	0.0797748	1.08304	1.16059	1.01068	0.0237653
s__Pseudomonas_sp._LTJR-52	0.193533	1.21353	1.3718	1.07352	0.00197353
s__Pseudomonas_cichorii	0.0811306	1.08451	1.17513	1.00088	0.0475447
s__Pseudomonas_coronafaciens	0.103275	1.1088	1.22889	1.00044	0.0490289
s__Pseudomonas_moraviensis	0.1144	1.1212	1.24466	1.00999	0.0318431
s__Pseudomonas_denitrificans_(nom._rej.)	0.113915	1.12066	1.24137	1.01169	0.0290693
s__Acinetobacter_seifertii	0.0732396	1.07599	1.14567	1.01054	0.0221614
s__Acinetobacter_sp._WY4	0.11736	1.12452	1.25392	1.00849	0.0346835
s__Acinetobacter_sp._SWBY1	0.15645	1.16935	1.33394	1.02507	0.0198826
s__Acinetobacter_sp._Colony158	0.0747117	1.07757	1.15904	1.00183	0.0445244
s__Acinetobacter_variabilis	0.121473	1.12916	1.25685	1.01445	0.0262593
s__Moraxella_bovoculi	0.30364	1.35478	1.64938	1.1128	0.00248928
s__Halomonas_sp._PGE1	0.204333	1.22671	1.45297	1.03568	0.0179882
s__Klebsiella_variicola	0.142575	1.15324	1.25424	1.06037	0.000873279
s__Klebsiella_michiganensis	0.110327	1.11664	1.16891	1.06671	2.28156e-06
s__Pseudescherichia_vulneris	0.114836	1.12169	1.2483	1.00792	0.0353336
s__Cronobacter_dublinensis	0.493219	1.63758	2.06555	1.29828	3.1335e-05
s__Raoultella_ornithinolytica	0.170652	1.18608	1.36077	1.03381	0.0149218
s__Cedecea_neteri	0.218608	1.24434	1.48816	1.04048	0.0166386
s__Leclercia_adecarboxylata	0.153825	1.16629	1.30692	1.04079	0.00809161
s__Rouxiella_badensis	0.570779	1.76965	2.2819	1.37239	1.0805e-05
s__Erwinia_rhapontici	0.601312	1.82451	2.38486	1.39582	1.0805e-05
s__Erwinia_billingiae	0.317313	1.37343	1.58205	1.19232	1.09225e-05
s__Buchnera_aphidicola	0.146241	1.15747	1.26322	1.06058	0.00104362
s__Wigglesworthia_glossinidia	0.282774	1.3268	1.7457	1.00843	0.0433925
s__Pantoea_sp._SO10	0.595206	1.8134	2.3639	1.3911	1.0805e-05
s__Mixta_calida	0.175383	1.1917	1.33559	1.06332	0.00256528
s__Lysobacter_lycopersici	0.154127	1.16664	1.34699	1.01043	0.0356009
s__Rheinheimera_sp._F8	0.131008	1.13998	1.27533	1.01899	0.0221017
s__Marinobacter_salsuginis	0.315233	1.37058	1.82535	1.02911	0.0310668
s__Aeromonas_sp._Ne-1	0.282774	1.3268	1.7457	1.00843	0.0433925
s__Paraburkholderia_edwinii	0.155875	1.16868	1.31206	1.04097	0.0082913
s__Cupriavidus_campinensis	0.173808	1.18983	1.36773	1.03507	0.0144962
s__Comamonas_aquatica	0.044749	1.04577	1.07617	1.01622	0.00220773
s__Diaphorobacter_sp._JS3051	-0.0657008	0.936411	0.995055	0.881223	0.0340126
s__Simplicispira_suum	0.129242	1.13797	1.27473	1.01587	0.0256198
s__Collimonas_pratensis	0.642712	1.90163	2.53193	1.42824	1.0805e-05
s__Aquabacterium_olei	-0.0700091	0.932385	0.986944	0.880842	0.0158264
s__Achromobacter_insolitus	0.141923	1.15249	1.31616	1.00917	0.0362004
s__Achromobacter_deleyi	-0.0574978	0.944124	0.981627	0.908054	0.0038154
s__Oligella_urethralis	0.391551	1.47927	1.90651	1.14778	0.00248928
s__Dechloromonas_sp._HYN0024	0.277546	1.31989	1.72781	1.00827	0.0433925
s__Methylobacillus_flagellatus	0.218241	1.24389	1.50984	1.02478	0.0272748
s__Nitrosomonas_ureae	0.615304	1.85022	2.43358	1.4067	1.0805e-05
s__Nitratireductor_sp._SY7	0.359414	1.43249	1.72881	1.18696	0.000179218
s__Nitrobacter_winogradskyi	0.13455	1.14402	1.27504	1.02647	0.0150085
s__Ancylobacter_pratisalsi	0.144452	1.15541	1.30151	1.0257	0.0174203
s__Methylocystis_heyeri	0.239346	1.27042	1.60254	1.00713	0.0433925
s__Devosia_sp._LEGU1	0.127508	1.13599	1.2736	1.01325	0.0288427
s__Sphingomonas_xanthus	0.395356	1.48491	1.93863	1.13739	0.00365752
s__Paraurantiacibacter_namhicola	0.623417	1.86529	2.46229	1.41304	1.0805e-05
s__Tsuneonella_dongtanensis	0.261779	1.29924	1.67496	1.0078	0.0433925
s__Sphingosinicella_sp._UDD2	0.349424	1.41825	1.79512	1.1205	0.00365752
s__Sandaracinobacter_sp._M6	0.408649	1.50478	1.98226	1.14232	0.00365752
s__Halocynthiibacter_arcticus	0.381037	1.4638	1.81504	1.18053	0.000515793
s__Campylobacter_ureolyticus	0.229183	1.25757	1.46951	1.0762	0.00392544
s__Sulfurospirillum_cavolei	0.182541	1.20026	1.4224	1.01282	0.0351229
s__Archangium_violaceum	0.198129	1.21912	1.42279	1.0446	0.0119525
s__Archangium_gephyra	0.463622	1.58982	1.95448	1.2932	1.0805e-05
s__Desulfovibrio_piger	0.387342	1.47306	1.81825	1.1934	0.000310992
s__Desulfovibrio_carbinoliphilus	0.250902	1.28518	1.63944	1.00747	0.0433925
s__Desulfovibrio_sp._86	0.623417	1.86529	2.46229	1.41304	1.0805e-05
s__Staphylococcus_saccharolyticus	-0.0313311	0.969155	0.99949	0.93974	0.0463291
s__Staphylococcus_cohnii	-0.0318327	0.968669	0.999665	0.938633	0.0476113
s__Staphylococcus_auricularis	-0.0643392	0.937687	0.989141	0.888909	0.0182489
s__Staphylococcus_hyicus	0.399446	1.491	1.95195	1.1389	0.00365752
s__Mammaliicoccus_lentus	0.275264	1.31688	1.55623	1.11434	0.00123582
s__Bacillus_pseudomycoides	0.336668	1.40027	1.9016	1.03112	0.0310668
s__Bacillus_luti	0.324781	1.38373	1.85893	1.03	0.0310668
s__Bacillus_amyloliquefaciens	0.143554	1.15437	1.32815	1.00333	0.0448158
s__Bacillus_licheniformis	0.311822	1.36591	1.62704	1.14669	0.000476759
s__Bacillus_sp._FDAARGOS_527	0.21423	1.23891	1.50525	1.01969	0.0310668
s__Bacillus_freudenreichii	0.430772	1.53845	2.03381	1.16373	0.00248928
s__Bacillus_safensis	0.268108	1.30749	1.57521	1.08527	0.00478851
s__Priestia_aryabhattai	0.214269	1.23896	1.50935	1.017	0.0333903
s__Parageobacillus_caldoxylosilyticus	0.198686	1.2198	1.42502	1.04413	0.0122689
s__Paraliobacillus_zengyii	0.446712	1.56316	2.08795	1.17028	0.00248928
s__Virgibacillus_sp._Bac332	0.369361	1.44681	1.83805	1.13885	0.00248928
s__Geobacillus_thermoleovorans	0.150179	1.16204	1.3321	1.01369	0.0311539
s__Anoxybacillus_sp._PDR2	0.278229	1.32079	1.58173	1.10289	0.00248928
s__Lentibacillus_sp._CBA3610	0.330372	1.39149	1.87888	1.03053	0.0310668
s__Fictibacillus_arsenicus	0.321979	1.37986	1.69999	1.12001	0.00248928
s__Caldalkalibacillus_thermarum	0.430772	1.53845	2.03381	1.16373	0.00248928
s__Thermobacillus_composti	0.202106	1.22398	1.39871	1.07108	0.00299277
s__Aneurinibacillus_soli	0.311104	1.36493	1.81103	1.02872	0.0310668
s__Listeria_innocua	0.23197	1.26108	1.55212	1.02462	0.0285577
s__Exiguobacterium_sp._AT1b	-0.187991	0.828622	0.999299	0.687096	0.0491489
s__Exiguobacterium_sp._PFWT01	-0.196085	0.821942	0.999895	0.67566	0.0498778
s__Novibacillus_thermophilus	0.225947	1.25351	1.43773	1.09289	0.00123917
s__Streptococcus_sp._FDAARGOS_192	0.26698	1.30601	1.63769	1.04151	0.0207638
s__Streptococcus_sp._HSISS3	0.279235	1.32212	1.67519	1.04346	0.0207638
s__Streptococcus_sp._HSISS2	0.274645	1.31606	1.66104	1.04273	0.0207638
s__Streptococcus_equinus	0.270617	1.31077	1.5932	1.07841	0.00656335
s__Weissella_cryptocerci	0.595206	1.8134	2.3639	1.3911	1.0805e-05
s__Ligilactobacillus_agilis	0.23816	1.26891	1.47433	1.09211	0.00186483
s__Lacticaseibacillus_manihotivorans	0.240935	1.27244	1.48259	1.09208	0.00200543
s__Carnobacterium_sp._17-4	0.164154	1.1784	1.3822	1.00464	0.043709
s__Carnobacterium_sp.	0.164154	1.1784	1.3822	1.00464	0.043709
s__Carnobacterium_inhibens	0.12475	1.13286	1.27167	1.00921	0.0343925
s__Enterococcus_wangshanyuanii	0.372703	1.45165	1.78726	1.17907	0.000444243
s__Enterococcus_durans	0.579534	1.78521	2.31096	1.37907	1.0805e-05
s__Enterococcus_hirae	0.272937	1.31382	1.59957	1.07911	0.00656335
s__Veillonella_nakazawae	0.0927314	1.09717	1.18585	1.01511	0.0193759
s__Megamonas_hypermegale	0.521987	1.68537	2.12651	1.33575	1.0805e-05
s__Clostridium_saccharoperbutylacetonicum	0.282774	1.3268	1.7457	1.00843	0.0433925
s__Aminipila_sp._JN-18	0.377015	1.45793	1.73977	1.22174	2.90285e-05
s__Blautia_hansenii	0.0996242	1.10476	1.21053	1.00823	0.0327135
s__Clostridioides_difficile	0.149589	1.16136	1.31494	1.02571	0.0182475
s__Desulfitobacterium_hafniense	0.584375	1.79387	2.32718	1.38277	1.0805e-05
s__Dehalobacterium_formicoaceticum	0.500768	1.64999	2.06228	1.32012	1.0805e-05
s__Dysosmobacter_welbionis	0.466653	1.59465	1.96306	1.29538	1.0805e-05
s__Oscillibacter_sp._PEA192	0.43231	1.54081	1.86799	1.27094	1.0805e-05
s__Helcococcus_kunzii	0.350289	1.41948	1.68276	1.19739	5.45831e-05
s__Ezakiella_massiliensis	0.271149	1.31147	1.48427	1.15878	1.75853e-05
s__Streptomyces_sp._WAC_06738	0.332711	1.39474	1.67485	1.16148	0.000366426
s__Streptomyces_chartreusis	0.39539	1.48496	1.82606	1.20758	0.000178339
s__Streptomyces_pratensis	0.504665	1.65643	2.07393	1.32298	1.0805e-05
s__Tessaracoccus_flavescens	0.19912	1.22033	1.34472	1.10744	5.80429e-05
s__Tessaracoccus_flavus	0.163339	1.17744	1.35929	1.01991	0.0258114
s__Nocardioides_piscis	0.579534	1.78521	2.31096	1.37907	1.0805e-05
s__Frondihabitans_sp._PAMC_28766	0.136955	1.14678	1.30366	1.00877	0.0363099
s__Microcella_alkaliphila	-0.170357	0.843363	0.982039	0.72427	0.0282856
s__Humibacter_sp._WJ7-1	0.470506	1.6008	2.12552	1.20562	0.00114325
s__Plantibacter_sp._PA-3-X8	0.206084	1.22886	1.43166	1.05478	0.0081868
s__Frigoribacterium_sp._NBH87	0.0860256	1.08983	1.18528	1.00207	0.0446178
s__Agrococcus_jejuensis	0.404479	1.49852	1.89063	1.18774	0.000647776
s__Agrococcus_sp._SGAir0287	0.434549	1.54427	1.97027	1.21037	0.000472277
s__Rathayibacter_sp._VKM_Ac-2804	0.446015	1.56207	1.84519	1.3224	1.53581e-07
s__Agromyces_sp._LHK192	0.409569	1.50617	1.89206	1.19898	0.000432636
s__Rothia_nasimurium	0.233693	1.26326	1.44709	1.10278	0.000748117
s__Arthrobacter_sp._PGP41	0.559501	1.7498	2.245	1.36383	1.0805e-05
s__Arthrobacter_sp._QXT-31	0.563047	1.75601	2.25654	1.36651	1.0805e-05
s__Arthrobacter_dokdonellae	0.236293	1.26655	1.59293	1.00704	0.0433925
s__Sinomonas_sp._R1AF57	0.240658	1.27209	1.57788	1.02555	0.0285577
s__Pseudarthrobacter_phenanthrenivorans	0.335938	1.39925	1.65158	1.18547	7.14788e-05
s__Yimella_sp._cx-51	0.0865763	1.09043	1.18085	1.00694	0.0331603
s__Georgenia_faecalis	0.63248	1.88227	2.49475	1.42016	1.0805e-05
s__Cellulomonas_fimi	0.421449	1.52417	1.93584	1.20004	0.000550585
s__Xylanimonas_cellulosilytica	0.195286	1.21566	1.42326	1.03834	0.0151991
s__Serinicoccus_chungangensis	0.491163	1.63421	2.13854	1.24883	0.000344638
s__Serinicoccus_hydrothermalis	0.541613	1.71878	2.1877	1.35037	1.0805e-05
s__Ornithinimicrobium_sp._AMA3305	0.457255	1.57973	1.86949	1.33488	1.02877e-07
s__Luteimicrobium_xylanilyticum	0.601312	1.82451	2.38486	1.39582	1.0805e-05
s__Mobilicoccus_sp._NJES-13	0.320081	1.37724	1.62924	1.16421	0.000188888
s__Corynebacterium_sp._FDAARGOS_1242	0.1821	1.19973	1.35158	1.06495	0.00274627
s__Corynebacterium_epidermidicanis	0.288754	1.33476	1.66661	1.06899	0.010807
s__Corynebacterium_maris	0.574346	1.77597	2.11642	1.49028	1.3749e-10
s__Corynebacterium_resistens	0.145311	1.1564	1.3211	1.01223	0.0324385
s__Corynebacterium_aquilae	0.446712	1.56316	2.08795	1.17028	0.00248928
s__Corynebacterium_minutissimum	0.120316	1.12785	1.21873	1.04375	0.00234265
s__Corynebacterium_jeikeium	0.0457963	1.04686	1.08133	1.01349	0.0055938
s__Corynebacterium_amycolatum	0.0879617	1.09195	1.18685	1.00463	0.0385759
s__Corynebacterium_flavescens	0.31067	1.36434	1.57693	1.18041	2.61281e-05
s__Corynebacterium_stationis	0.286667	1.33198	1.67051	1.06206	0.0130996
s__Corynebacterium_propinquum	0.10775	1.11377	1.20557	1.02896	0.00766617
s__Mycolicibacterium_fluoranthenivorans	0.584375	1.79387	2.32718	1.38277	1.0805e-05
s__Mycolicibacterium_farcinogenes	0.242361	1.27425	1.56486	1.03762	0.0207638
s__Mycobacterium_sp._TY59	0.16113	1.17484	1.34579	1.0256	0.0200886
s__Mycobacterium_avium	0.203103	1.2252	1.37048	1.09531	0.000381881
s__Mycobacterium_colombiense	0.151175	1.1632	1.32344	1.02236	0.0216873
s__Mycobacterium_mantenii	0.161281	1.17502	1.34805	1.02419	0.0213943
s__Pseudonocardia_sp._HH130630-07	0.25948	1.29626	1.60393	1.0476	0.0169431
s__Saccharopolyspora_coralli	0.498645	1.64649	2.26782	1.19539	0.00226948
s__Saccharothrix_sp._6-C	0.607978	1.83671	2.40795	1.40099	1.0805e-05
s__Actinomyces_pacaensis	0.4196	1.52135	2.01894	1.1464	0.00365752
s__Flaviflexus_salsibiostraticola	0.418799	1.52013	2.03262	1.13686	0.00472367
s__Nonomuraea_nitratireducens	0.561725	1.7537	2.1087	1.45845	2.34102e-09
s__Nocardiopsis_dassonvillei	0.213122	1.23754	1.52184	1.00635	0.0433925
s__Bifidobacterium_subtile	0.250215	1.2843	1.45747	1.13171	0.000105652
s__Bifidobacterium_bifidum	0.274603	1.31601	1.56645	1.1056	0.00200543
s__Olsenella_timonensis	0.534315	1.70628	2.16474	1.34491	1.0805e-05
s__Nostoc_sp._MS1	0.511868	1.66841	2.09564	1.32827	1.0805e-05
s__Nostoc_sp._UHCC_0702	0.211347	1.23534	1.51653	1.00629	0.0433925
s__Scytonema_sp._HK-05	0.113098	1.11974	1.24653	1.00585	0.0387754
s__Candidatus_Protochlamydia_amoebophila	0.205544	1.22819	1.49556	1.00862	0.0408167
s__Bacteroides_sp._M10	0.559501	1.7498	2.245	1.36383	1.0805e-05
s__Bacteroides_caecimuris	0.31446	1.36952	1.67627	1.1189	0.00229251
s__Bacteroides_ovatus	0.53665	1.71027	2.17206	1.34665	1.0805e-05
s__Prevotella_dentalis	0.152939	1.16525	1.28405	1.05745	0.00201738
s__Prevotella_denticola	0.154842	1.16747	1.27754	1.06689	0.000755663
s__Prevotella_sp._Rep29	0.241122	1.27268	1.5491	1.04558	0.0161984
s__Prevotella_sp._WR041	0.334474	1.3972	1.74345	1.11972	0.0030659
s__Kaistella_haifensis	0.102836	1.10831	1.2	1.02363	0.0112175
s__Kaistella_daneshvariae	0.197384	1.21821	1.43102	1.03705	0.0162669
s__Rufibacter_tibetensis	0.327669	1.38773	1.62244	1.18697	3.9584e-05
s__Rufibacter_radiotolerans	0.623417	1.86529	2.46229	1.41304	1.0805e-05
s__Spirosoma_sp._KUDC1026	0.306648	1.35886	1.65068	1.11863	0.00200543
s__Marivirga_tractuosa	0.295844	1.34426	1.62179	1.11422	0.00200543
s__Salinibacter_ruber	0.449929	1.5682	2.12412	1.15778	0.00365752
s__Gemmatirosa_kalamazoonesis	-0.10001	0.904829	0.988359	0.828357	0.0264281
s__Treponema_ruminis	0.518405	1.67935	2.11553	1.3331	1.0805e-05

## Sheet: supplementary table 2
Table S2. Prognostic species for PFI.
variable	coefficient	HR	HR.up	HR.low	p.value
s__Streptococcus_ferus	-2.14351	0.117242	4.60794e+215	2.98305e-218	0.993279
s__Halotalea_alkalilenta	-2.03523	0.13065	5.87631e+204	2.90479e-207	0.993279
s__Actinobacillus_suis	-2.03372	0.130848	8.52783e+221	2.0077e-224	0.993801
s__Neisseria_brasiliensis	-1.95655	0.141345	3.24014e+213	6.16587e-216	0.993801
s__Thiomicrorhabdus_xiamenensis	-1.93513	0.144406	4.98046e+194	4.18698e-197	0.993279
s__Caproiciproducens_sp._NJN-50	-1.93129	0.144961	3.61817e+205	5.80783e-208	0.993645
s__Niveibacterium_microcysteis	-1.89819	0.149839	4.97883e+138	4.50946e-141	0.99076
s__Limosilactobacillus_vaginalis	-1.82291	0.161554	4.25473e+183	6.1343e-186	0.993287
s__Bacillus_sp._M4U3P1	-1.77179	0.170029	6.56103e+162	4.4063e-165	0.992644
s__Cohnella_sp._KS_22	-1.7216	0.178779	4.64224e+225	6.88504e-228	0.994836
s__Burkholderia_lata	-1.68501	0.185442	1.55535e+155	2.211e-157	0.992661
s__Tessaracoccus_sp._MC1865	-1.65322	0.191432	2.15906e+166	1.69732e-168	0.993279
s__Desulfobacula_toluolica	-1.65046	0.191963	3.33188e+177	1.10597e-179	0.993711
s__Mycolicibacterium_madagascariense	-1.64573	0.192871	9.5092e+140	3.91194e-143	0.992112
s__Protaetiibacter_larvae	-1.63566	0.194824	7.67331e+115	4.94654e-118	0.990473
s__Corynebacterium_testudinoris	-1.59735	0.202432	9.06808e+193	4.519e-196	0.994427
s__Tessaracoccus_aquimaris	-1.59426	0.203059	8.72108e+152	4.72799e-155	0.992952
s__Monoglobus_pectinilyticus	-1.56601	0.208878	1.86717e+205	2.33669e-207	0.994836
s__Subtercola_sp._PAMC28395	-1.56524	0.209037	5.61138e+196	7.78714e-199	0.994616
s__Clostridium_argentinense	-1.55602	0.210974	1.66664e+181	2.67065e-183	0.99419
s__Cellulomonas_shaoxiangyii	-1.55143	0.211944	6.66292e+130	6.74182e-133	0.991987
s__Micromonospora_zamorensis	-1.51771	0.219214	9.54495e+127	5.03456e-130	0.991987
s__Kibdelosporangium_phytohabitans	-1.50777	0.221403	1.38563e+127	3.53771e-129	0.991987
s__Isoptericola_variabilis	-1.50414	0.222209	1.1696e+189	4.22171e-191	0.994616
s__Nonomuraea_sp._ATCC_55076	-1.48102	0.227407	7.68575e+124	6.72853e-127	0.991987
s__Erysipelothrix_sp._HDW6C	-1.45246	0.233993	2.44455e+190	2.23979e-192	0.994836
s__Acetohalobium_arabaticum	-1.42247	0.241117	2.86264e+186	2.0309e-188	0.994836
s__Leadbetterella_byssophila	-1.41906	0.241941	2.36686e+178	2.47313e-180	0.994616
s__Myxococcus_xanthus	-1.39745	0.247227	4.54294e+175	1.34541e-177	0.994616
s__Rahnella_sp._WMR114	-1.3888	0.249375	3.38337e+132	1.83805e-134	0.992915
s__Enterococcus_raffinosus	-1.38118	0.251281	3.32963e+104	1.89638e-106	0.991077
s__Micromonospora_narathiwatensis	-1.3641	0.255611	1.06313e+115	6.14576e-117	0.991987
s__Bacteroides_caccae	-1.30084	0.272303	3.26209e+170	2.27304e-172	0.994836
s__Thiobacillus_denitrificans	-1.30008	0.272509	1.18847e+175	6.24848e-177	0.994973
s__Spirosoma_radiotolerans	-1.28865	0.275643	7.59799e+94	9.99986e-97	0.99083
s__Zhihengliuella_sp._ISTPL4	-1.26328	0.282726	6.19904e+158	1.28946e-160	0.994616
s__Massilistercora_timonensis	-1.22399	0.294055	2.75144e+160	3.14266e-162	0.994836
s__Bacteroides_uniformis	-1.22143	0.294809	6.22754e+131	1.39562e-133	0.993731
s__Fusobacterium_necrophorum	-1.17234	0.309643	4.66646e+153	2.05464e-155	0.994836
s__Olsenella_sp._GAM18	-1.15988	0.313523	1.08818e+152	9.03311e-154	0.994836
s__Prevotella_fusca	-1.15489	0.315092	2.41217e+151	4.11592e-153	0.994836
s__Bacteroides_helcogenes	-1.11473	0.328005	1.31173e+146	8.2019e-148	0.994836
s__Staphylococcus_condimenti	-1.08234	0.338803	4.45445e+125	2.57692e-127	0.994172
s__Tsuneonella_amylolytica	-1.06815	0.343645	5.22682e+148	2.25934e-150	0.995137
s__Arthrobacter_sp._FB24	-0.947541	0.387693	8.44036e+131	1.7808e-133	0.995137
s__Clostridium_sp._C1	-0.924764	0.396625	1.65014e+121	9.53322e-123	0.994836
s__Auraticoccus_monumenti	-0.158234	0.85365	1.07478	0.678016	0.17819
s__Exiguobacterium_mexicanum	-0.155904	0.855642	1.07433	0.681469	0.179418
s__Burkholderia_glumae	-0.152397	0.858647	1.10662	0.666242	0.239068
s__Acutalibacter_muris	-0.145719	0.864401	1.09592	0.681792	0.228786
s__Sphingobacterium_thalpophilum	-0.138794	0.870408	1.1379	0.665798	0.310044
s__Mycolicibacterium_sp._Z-34	-0.13499	0.873725	1.45204	0.525738	0.602467
s__Corynebacterium_diphtheriae	-0.12274	0.884494	1.03984	0.752356	0.137078
s__Solibaculum_mannosilyticum	-0.120477	0.886497	1.11607	0.704146	0.305196
s__Nocardioides_sambongensis	-0.11048	0.895404	1.12356	0.713581	0.340086
s__Weissella_paramesenteroides	-0.101809	0.903202	1.09869	0.742496	0.308466
s__Paenarthrobacter_ureafaciens	-0.100491	0.904393	1.10276	0.741712	0.320601
s__Methylotenera_versatilis	-0.0957929	0.908652	1.10629	0.746322	0.340086
s__Herminiimonas_arsenitoxidans	-0.0872224	0.916473	1.09634	0.766118	0.340086
s__Erwinia_gerundensis	-0.0788803	0.924151	1.08401	0.787862	0.332554
s__Staphylococcus_xylosus	-0.0739679	0.928701	1.13497	0.759918	0.469811
s__Hymenobacter_sp._S2-20-2	-0.0660896	0.936047	1.06091	0.82588	0.300914
s__Leptospira_mayottensis	-0.0634821	0.938491	1.06232	0.829098	0.315408
s__Gordonia_iterans	-0.0569965	0.944597	1.24659	0.715763	0.687174
s__Spirosoma_rigui	-0.0569486	0.944643	1.18914	0.750414	0.62774
s__Amycolatopsis_mediterranei	-0.0563931	0.945168	1.16577	0.76631	0.598271
s__Pigmentiphaga_sp._H8	-0.0544409	0.947015	1.11625	0.803433	0.516364
s__Leuconostoc_carnosum	-0.054431	0.947024	1.09495	0.819079	0.46233
s__Corynebacterium_marinum	-0.0544034	0.94705	1.23415	0.726736	0.687174
s__Cellulomonas_sp._PSBB021	-0.0538711	0.947554	1.23162	0.729009	0.687174
s__Burkholderia_thailandensis	-0.0536404	0.947773	1.14503	0.784495	0.578183
s__Ottowia_sp._27C	-0.0533303	0.948067	1.03952	0.864658	0.256362
s__Intestinimonas_butyriciproducens	-0.0531998	0.948191	1.14065	0.788205	0.572592
s__Mycolicibacterium_fortuitum	-0.052093	0.949241	1.06332	0.847403	0.368295
s__Jonesia_denitrificans	-0.0520865	0.949247	1.12837	0.79856	0.554798
s__Streptococcus_ilei	-0.051434	0.949866	1.03368	0.872845	0.233219
s__Phycicoccus_sp._HDW14	-0.0507052	0.950559	1.03289	0.874786	0.231565
s__Rhodoferax_koreense	-0.0503841	0.950864	1.09093	0.828784	0.472354
s__Sphaerotilus_natans	-0.0449344	0.95606	1.05715	0.864638	0.380903
s__Shinella_sp._PSBB067	-0.0440046	0.95695	1.09694	0.834822	0.527581
s__Prevotella_histicola	-0.0384268	0.962302	1.04909	0.882695	0.383086
s__Staphylococcus_sp._11-B-312	-0.0378386	0.962868	1.15758	0.800912	0.687174
s__Epidermidibacterium_keratini	-0.0353964	0.965223	1.1315	0.823382	0.662478
s__Methylorubrum_zatmanii	-0.0320178	0.968489	1.16333	0.806283	0.732088
s__Haematobacter_massiliensis	-0.031358	0.969129	1.07727	0.871844	0.561249
s__Staphylococcus_saccharolyticus	-0.0313311	0.969155	0.99949	0.93974	0.0463291
s__Aquiluna_borgnonia	-0.0312826	0.969202	1.20511	0.779475	0.778371
s__Streptococcus_australis	-0.0309829	0.969492	1.03539	0.907786	0.355807
s__Campylobacter_gracilis	-0.0298663	0.970575	1.16981	0.805271	0.753887
s__Mycolicibacterium_arabiense	-0.0291155	0.971304	1.08958	0.865869	0.619454
s__Nitrosomonas_communis	-0.0289149	0.971499	1.09148	0.864709	0.626489
s__Agromyces_flavus	-0.0281595	0.972233	1.19628	0.790148	0.790129
s__Anaeromyxobacter_sp._Fw109-5	-0.0253895	0.97493	1.20633	0.787919	0.81525
s__Desulfomicrobium_baculatum	-0.0252293	0.975086	1.13165	0.840183	0.73983
s__Micropruina_glycogenica	-0.024149	0.97614	1.06328	0.896138	0.579917
s__Neisseria_meningitidis	-0.0236599	0.976618	1.05664	0.902656	0.555973
s__Bacillus_thuringiensis	-0.0225801	0.977673	1.00083	0.955051	0.0586936
s__Kutzneria_sp._CA-103260	-0.0219945	0.978246	1.20343	0.795196	0.835166
s__Streptomyces_lydicus	-0.0212868	0.978938	1.03674	0.924361	0.46705
s__Actinomadura_sp._WMMA1423	-0.0196886	0.980504	1.21539	0.791015	0.857394
s__Ruminococcus_champanellensis	-0.019267	0.980917	1.0818	0.889446	0.69967
s__Burkholderia_cenocepacia	-0.0189125	0.981265	1.03443	0.930831	0.482365
s__Ornithinimicrobium_flavum	-0.0184522	0.981717	1.05764	0.911241	0.62734
s__Mycolicibacterium_vaccae	-0.0173917	0.982759	1.21338	0.795972	0.871539
s__Streptomyces_albireticuli	-0.0161306	0.983999	1.02894	0.941024	0.478956
s__Schaalia_meyeri	-0.0155502	0.98457	1.28453	0.754656	0.90876
s__Methylobacterium_currus	-0.0147018	0.985406	1.05904	0.916887	0.689286
s__Bacillus_pumilus	-0.0146407	0.985466	1.16745	0.83185	0.865537
s__Clostridium_botulinum	-0.0141639	0.985936	1.01371	0.958926	0.317593
s__Kocuria_rosea	-0.0135579	0.986534	1.02586	0.94871	0.496676
s__Nocardioides_cynanchi	-0.0123295	0.987746	1.07016	0.911675	0.763009
s__Bacillus_sp._DSL-17	-0.0122911	0.987784	1.12678	0.865931	0.854819
s__Streptococcus_sp._HSISM1	-0.0107779	0.98928	1.06951	0.915072	0.786458
s__Brachybacterium_sp._SGAir0954	-0.00898304	0.991057	1.05701	0.929217	0.784651
s__Streptococcus_rubneri	-0.00846507	0.991571	1.15765	0.849317	0.914679
s__Haemophilus_parainfluenzae	-0.00706576	0.992959	1.02081	0.965869	0.616616
s__Bacillus_cereus	-0.00694587	0.993078	1.01917	0.967656	0.599619
s__Actinoplanes_sp._N902-109	-0.00673645	0.993286	1.13896	0.866244	0.923141
s__Methylacidiphilum_sp._IT6	-0.00616327	0.993856	1.02344	0.965125	0.680488
s__Arenimonas_daejeonensis	-0.00556627	0.994449	1.11984	0.883099	0.926801
s__Ornithinimicrobium_sp._H23M54	-0.00457515	0.995435	1.11215	0.89097	0.935538
s__Corynebacterium_sp._1959	-0.0044082	0.995602	1.18506	0.836431	0.960444
s__Lactobacillus_iners	-0.00277821	0.997226	1.03561	0.96026	0.885378
s__Streptomyces_sp._S063	-0.00268593	0.997318	1.25149	0.794769	0.981499
s__Anaerococcus_prevotii	-0.000107776	0.999892	1.06576	0.938096	0.997358
s__Nocardioides_dongkuii	0.000510957	1.00051	1.12102	0.892958	0.992974
s__Mycolicibacterium_rutilum	0.000806459	1.00081	1.20513	0.831128	0.993212
s__Methylorubrum_extorquens	0.00192085	1.00192	1.02672	0.97772	0.87764
s__Acinetobacter_johnsonii	0.00197485	1.00198	1.02916	0.975514	0.885016
s__Ornithobacterium_rhinotracheale	0.00245144	1.00245	1.31323	0.765226	0.985804
s__Anoxybacillus_flavithermus	0.00304428	1.00305	1.05908	0.949986	0.912585
s__Corynebacterium_variabile	0.00308002	1.00308	1.11268	0.904287	0.953573
s__Corynebacterium_ammoniagenes	0.00329121	1.0033	1.18157	0.851923	0.968538
s__Streptococcus_oralis	0.00361276	1.00362	1.02983	0.978074	0.783594
s__Corynebacterium_genitalium	0.00409609	1.0041	1.092	0.923287	0.923779
s__Mogibacterium_diversum	0.00443394	1.00444	1.26346	0.79853	0.969783
s__Cellulomonas_sp._Y8	0.00458222	1.00459	1.13301	0.890731	0.940487
s__Anoxybacillus_amylolyticus	0.00476754	1.00478	1.07674	0.937625	0.892544
s__Mycobacteroides_chelonae	0.00748527	1.00751	1.05099	0.965834	0.728404
s__Gudongella_oleilytica	0.0078484	1.00788	1.22979	0.82601	0.938384
s__Azospirillum_brasilense	0.00863513	1.00867	1.15812	0.87851	0.902505
s__Capnocytophaga_sp._oral_taxon_878	0.00902477	1.00907	1.42639	0.713838	0.959243
s__Pseudomonas_sihuiensis	0.00949975	1.00955	1.0351	0.984619	0.45642
s__Bifidobacterium_asteroides	0.010114	1.01017	1.27443	0.800699	0.932021
s__Weizmannia_coagulans	0.0104538	1.01051	1.0629	0.960701	0.685214
s__Sulfuriferula_sp._AH1	0.010712	1.01077	1.29126	0.79121	0.931683
s__Kosakonia_sp._CCTCC_M2018092	0.0110864	1.01115	1.30523	0.783324	0.932171
s__Agrococcus_carbonis	0.0144683	1.01457	1.20741	0.852532	0.870549
s__Cloacibacterium_caeni	0.0147438	1.01485	1.04242	0.988011	0.281019
s__Polaromonas_sp._JS666	0.014924	1.01504	1.18025	0.872952	0.846199
s__Anoxybacillus_caldiproteolyticus	0.0152184	1.01533	1.10015	0.937059	0.710053
s__Leptotrichia_hofstadii	0.0152725	1.01539	1.19639	0.861775	0.855203
s__Microvirga_thermotolerans	0.0157693	1.01589	1.14066	0.904772	0.789618
s__Streptococcus_sp._oral_taxon_061	0.0163357	1.01647	1.07177	0.964025	0.545579
s__Acinetobacter_schindleri	0.0164814	1.01662	1.04626	0.987815	0.261046
s__Corynebacterium_kroppenstedtii	0.0174225	1.01758	1.05314	0.983214	0.32019
s__Clavibacter_michiganensis	0.0189314	1.01911	1.10114	0.943191	0.631738
s__Corynebacterium_bovis	0.0207223	1.02094	1.22755	0.849104	0.825576
s__Pantoea_ananatis	0.0208559	1.02107	1.12719	0.924948	0.679296
s__Mycobacteroides_abscessus	0.0224463	1.0227	1.19589	0.874588	0.778554
s__Mycobacterium_doricum	0.0264908	1.02684	1.14646	0.919713	0.637485
s__Enterococcus_casseliflavus	0.0267541	1.02712	1.13716	0.92772	0.606411
s__Modestobacter_marinus	0.0268598	1.02722	1.06929	0.986815	0.189602
s__Oceanobacillus_iheyensis	0.0269587	1.02733	1.2519	0.843038	0.789268
s__Streptococcus_sp._oral_taxon_431	0.0270141	1.02738	1.08219	0.97535	0.30833
s__Thermoanaerobacterium_sp._RBIITD	0.0270549	1.02742	1.06356	0.992517	0.125008
s__Acinetobacter_towneri	0.0282774	1.02868	1.08417	0.976029	0.29149
s__Corynebacterium_imitans	0.0308986	1.03138	1.09672	0.969939	0.324141
s__Acinetobacter_radioresistens	0.0314374	1.03194	1.08249	0.983745	0.197625
s__Anabaenopsis_circularis	0.0315811	1.03209	1.33697	0.796729	0.810988
s__Geobacillus_sp._E263	0.0315956	1.0321	1.14447	0.930761	0.54904
s__Actinomyces_naeslundii	0.0326249	1.03316	1.0763	0.991757	0.117977
s__Pseudomonas_nitroreducens	0.0337397	1.03432	1.08664	0.984514	0.18022
s__Bifidobacterium_thermophilum	0.0363275	1.037	1.09308	0.983791	0.176427
s__Streptococcus_sp._NPS_308	0.0363652	1.03703	1.17993	0.911445	0.580858
s__Lactococcus_piscium	0.0382057	1.03894	1.42094	0.759642	0.810988
s__Gardnerella_leopoldii	0.0390545	1.03983	1.11549	0.9693	0.275781
s__Pediococcus_inopinatus	0.0408429	1.04169	1.45582	0.745363	0.810988
s__Aeromonas_sp._ASNIH3	0.0408682	1.04171	1.23656	0.877575	0.640384
s__Leptotrichia_shahii	0.0417112	1.04259	1.46749	0.74072	0.810988
s__Acinetobacter_oleivorans	0.0422522	1.04316	1.27888	0.850884	0.68439
s__Glutamicibacter_halophytocola	0.0434335	1.04439	1.2877	0.847051	0.68439
s__Leptotrichia_sp._oral_taxon_498	0.0438558	1.04483	1.49672	0.729378	0.810988
s__Ligilactobacillus_acidipiscis	0.0445058	1.04551	1.50569	0.725975	0.810988
s__Capnocytophaga_sputigena	0.0448244	1.04584	1.1255	0.971822	0.231379
s__Paeniglutamicibacter_sp._Y32M11	0.0448779	1.0459	1.21671	0.89907	0.560929
s__Liquorilactobacillus_nagelii	0.0452157	1.04625	1.51555	0.722276	0.810988
s__Ornithinimicrobium_sp._HY006	0.0454573	1.04651	1.18189	0.926633	0.463951
s__Mycolicibacterium_rhodesiae	0.045758	1.04682	1.1859	0.924053	0.472174
s__Agrobacterium_vitis	0.0479272	1.04909	1.32554	0.830302	0.687965
s__Oscillibacter_sp._MM50	0.0483799	1.04957	1.25514	0.877665	0.596028
s__Mycolicibacterium_chubuense	0.0505657	1.05187	1.20912	0.915064	0.476883
s__Haemophilus_influenzae	0.0522382	1.05363	1.19483	0.929111	0.41559
s__Streptococcus_sp._1643	0.0531275	1.05456	1.18585	0.937812	0.374834
s__Raoultella_planticola	0.0542046	1.0557	1.14258	0.975426	0.179159
s__Selenomonas_ruminantium	0.0542314	1.05573	1.2767	0.873	0.575971
s__Bacteroides_xylanisolvens	0.0543935	1.0559	1.20568	0.92473	0.421566
s__Bacteroides_salyersiae	0.0548474	1.05638	1.27077	0.878156	0.56072
s__Actinomyces_sp._HMT897	0.0558938	1.05749	1.29626	0.862695	0.59051
s__[Clostridium]_scindens	0.0571671	1.05883	1.32072	0.848875	0.612176
s__Megasphaera_elsdenii	0.0579448	1.05966	1.25404	0.895401	0.500126
s__Methylobacterium_sp._XJLW	0.0579639	1.05968	1.15945	0.968493	0.206729
s__Staphylococcus_aureus	0.0590517	1.06083	1.1495	0.978999	0.149369
s__Bacillus_smithii	0.0610179	1.06292	1.18063	0.956942	0.254849
s__Parvimonas_micra	0.0622479	1.06423	1.16844	0.969308	0.191568
s__Leptotrichia_buccalis	0.0623729	1.06436	1.22653	0.923628	0.388684
s__Devosia_ginsengisoli	0.0633151	1.06536	1.38951	0.816833	0.640384
s__Veillonella_sp._S12025-13	0.0643836	1.0665	1.17813	0.965449	0.204919
s__Hungatella_hathewayi	0.0648556	1.067	1.36107	0.836474	0.601522
s__Bacillus_infantis	0.0649304	1.06708	1.2928	0.880779	0.507178
s__Brasilonema_sennae	0.0653748	1.06756	1.33028	0.856724	0.56031
s__Corynebacterium_sp._NML98-0116	0.065851	1.06807	1.14476	0.996516	0.0626988
s__Prevotella_oris	0.0666487	1.06892	1.1506	0.99304	0.076055
s__[Brevibacterium]_frigoritolerans	0.0670223	1.06932	1.26813	0.901676	0.441094
s__Aeribacillus_pallidus	0.067132	1.06944	1.1511	0.99357	0.0737526
s__Megamonas_funiformis	0.0684723	1.07087	1.20159	0.954374	0.243922
s__Metabacillus_litoralis	0.068651	1.07106	1.21595	0.943442	0.288893
s__Lactococcus_garvieae	0.0692308	1.07168	1.22234	0.939596	0.302268
s__Devosia_sp._S02	0.070236	1.07276	1.44038	0.798966	0.640384
s__Corynebacterium_riegelii	0.0716408	1.07427	1.1575	0.997025	0.0598751
s__Azoarcus_sp._KH32C	0.0720469	1.07471	1.454	0.794356	0.640384
s__Sinorhizobium_sp._BG8	0.0720469	1.07471	1.454	0.794356	0.640384
s__Mycolicibacterium_aubagnense	0.0724727	1.07516	1.24138	0.931203	0.323092
s__Rhodanobacter_denitrificans	0.0730784	1.07581	1.46181	0.791742	0.640384
s__Thauera_sp._MZ1T	0.07417	1.07699	1.19116	0.973763	0.149084
s__Methylocella_tundrae	0.0754711	1.07839	1.4801	0.785712	0.640384
s__Terrihabitans_soli	0.076877	1.07991	1.49095	0.78219	0.640384
s__Marinicauda_algicola	0.076877	1.07991	1.49095	0.78219	0.640384
s__Neomicrococcus_aestuarii	0.0772216	1.08028	1.17815	0.990546	0.0809368
s__Capnocytophaga_leadbetteri	0.0777814	1.08089	1.23542	0.945683	0.25394
s__Oceanicola_sp._D3	0.078464	1.08162	1.50329	0.778233	0.640384
s__Mycobacterium_dioxanotrophicus	0.078464	1.08162	1.50329	0.778233	0.640384
s__Serratia_proteamaculans	0.0790372	1.08224	1.19844	0.977318	0.128757
s__Lichenihabitans_psoromatis	0.0802766	1.08359	1.51752	0.773739	0.640384
s__Corynebacterium_halotolerans	0.0802766	1.08359	1.51752	0.773739	0.640384
s__Thauera_humireducens	0.0805892	1.08393	1.23381	0.952251	0.222632
s__Ornithinimicrobium_pratense	0.0809473	1.08431	1.26853	0.926852	0.311959
s__Exiguobacterium_acetylicum	0.0823935	1.08588	1.25721	0.937905	0.270329
s__Actinomyces_sp._Chiba101	0.0884223	1.09245	1.36541	0.874058	0.437135
s__Neisseria_flavescens	0.0888683	1.09294	1.24538	0.959155	0.182212
s__Rathayibacter_festucae	0.0890477	1.09313	1.2076	0.989512	0.0796939
s__Streptococcus_koreensis	0.0904526	1.09467	1.28617	0.931679	0.271487
s__Geobacillus_thermodenitrificans	0.0953388	1.10003	1.3649	0.886563	0.386419
s__Vagococcus_carniphilus	0.0992997	1.1044	1.2331	0.98913	0.0774579
s__Staphylococcus_sp._M0911	0.100121	1.1053	1.27737	0.95642	0.174991
s__Comamonas_koreensis	0.10089	1.10615	1.23903	0.987531	0.0813051
s__Collimonas_fungivorans	0.106703	1.1126	1.34628	0.919485	0.272649
s__Tsuneonella_flava	0.107504	1.1135	1.32962	0.932502	0.234906
s__Thiomonas_sp._X19	0.107827	1.11385	1.36694	0.907629	0.301985
s__Klebsiella_michiganensis	0.110327	1.11664	1.16891	1.06671	2.28156e-06
s__Micromonospora_tulbaghiae	0.111026	1.11742	1.38203	0.90348	0.305882
s__Scytonema_sp._HK-05	0.113098	1.11974	1.24653	1.00585	0.0387754
s__Capnocytophaga_endodontalis	0.113137	1.11979	1.29932	0.965059	0.135911
s__Paraburkholderia_xenovorans	0.114232	1.12101	1.38083	0.910081	0.282798
s__Halalkalicoccus_jeotgali	0.119506	1.12694	1.30396	0.973952	0.108403
s__Dyella_japonica	0.119947	1.12744	1.40331	0.905801	0.282798
s__Mycobacterium_marseillense	0.125875	1.13414	1.37988	0.932165	0.208409
s__Halorhodospira_halochloris	0.127363	1.13583	1.48608	0.868128	0.353021
s__Alloprevotella_sp._E39	0.130031	1.13886	1.3763	0.942386	0.178367
s__Geobacillus_sp._44C	0.137915	1.14788	1.46525	0.899248	0.268157
s__Laceyella_sacchari	0.141885	1.15244	1.48145	0.896503	0.268157
s__Mycolicibacterium_tokaiense	0.147308	1.15871	1.36428	0.984113	0.0770972
s__Peribacillus_simplex	0.147884	1.15938	1.50627	0.892372	0.268157
s__Anoxybacillus_kamchatkensis	0.147884	1.15938	1.50627	0.892372	0.268157
s__Prevotella_denticola	0.154842	1.16747	1.27754	1.06689	0.000755663
s__Stigmatella_aurantiaca	0.154955	1.16761	1.53607	0.887526	0.268157
s__Psychrobacillus_sp._INOP01	0.156397	1.16929	1.54222	0.886541	0.268157
s__Cryobacterium_soli	0.157937	1.17109	1.54881	0.885491	0.268157
s__Cryobacterium_sp.	0.157937	1.17109	1.54881	0.885491	0.268157
s__Cryobacterium_sp._LW097	0.157937	1.17109	1.54881	0.885491	0.268157
s__Geobacillus_sp._C56-T3	0.159589	1.17303	1.55591	0.884365	0.268157
s__Mycobacterium_mantenii	0.161281	1.17502	1.34805	1.02419	0.0213943
s__Ligilactobacillus_salivarius	0.163723	1.17789	1.43367	0.967738	0.102491
s__Geobacillus_genomosp._3	0.16766	1.18253	1.59109	0.878886	0.268157
s__Salinibacterium_sp._UTAS2018	0.167836	1.18274	1.51575	0.922894	0.184836
s__Kroppenstedtia_pulmonis	0.172945	1.1888	1.61456	0.875316	0.268157
s__Clostridium_kluyveri	0.172945	1.1888	1.61456	0.875316	0.268157
s__Cupriavidus_campinensis	0.173808	1.18983	1.36773	1.03507	0.0144962
s__Mixta_calida	0.175383	1.1917	1.33559	1.06332	0.00256528
s__Acetivibrio_saccincola	0.176046	1.19249	1.62848	0.873229	0.268157
s__Pseudomonas_sp._bs2935	0.177053	1.19369	1.45671	0.978166	0.08139
s__Caldichromatium_japonicum	0.179541	1.19667	1.64433	0.870882	0.268157
s__Sulfurospirillum_cavolei	0.182541	1.20026	1.4224	1.01282	0.0351229
s__Pseudoclostridium_thermosuccinogenes	0.183528	1.20145	1.66259	0.868213	0.268157
s__Weissella_hellenica	0.188086	1.20694	1.49081	0.977116	0.0809558
s__Streptococcus_equi	0.19525	1.21561	1.47824	0.99965	0.0504119
s__Parageobacillus_caldoxylosilyticus	0.198686	1.2198	1.42502	1.04413	0.0122689
s__Thermobacillus_composti	0.202106	1.22398	1.39871	1.07108	0.00299277
s__Halomonas_sp._PGE1	0.204333	1.22671	1.45297	1.03568	0.0179882
s__Novibacillus_thermophilus	0.225947	1.25351	1.43773	1.09289	0.00123917
s__Rothia_nasimurium	0.233693	1.26326	1.44709	1.10278	0.000748117
s__Arthrobacter_dokdonellae	0.236293	1.26655	1.59293	1.00704	0.0433925
s__Prevotella_sp._Rep29	0.241122	1.27268	1.5491	1.04558	0.0161984
s__Pseudomonas_sp._SWI7	0.241864	1.27362	1.67177	0.970293	0.08139
s__Corynebacterium_incognita	0.261383	1.29873	1.7111	0.985733	0.0631933
s__Bacillus_safensis	0.268108	1.30749	1.57521	1.08527	0.00478851
s__Streptococcus_sp._HSISS3	0.279235	1.32212	1.67519	1.04346	0.0207638
s__Wigglesworthia_glossinidia	0.282774	1.3268	1.7457	1.00843	0.0433925
s__Corynebacterium_stationis	0.286667	1.33198	1.67051	1.06206	0.0130996
s__Petrocella_atlantisensis	0.288041	1.33381	1.80634	0.984893	0.0626618
s__Moraxella_bovoculi	0.30364	1.35478	1.64938	1.1128	0.00248928
s__Bacillus_licheniformis	0.311822	1.36591	1.62704	1.14669	0.000476759
s__Erwinia_billingiae	0.317313	1.37343	1.58205	1.19232	1.09225e-05
s__Serratia_sp._CMO1	0.363779	1.43876	2.16607	0.955655	0.08139
s__Virgibacillus_sp._Bac332	0.369361	1.44681	1.83805	1.13885	0.00248928
s__Pseudomonas_sp._B14-6	0.371773	1.4503	1.7893	1.17554	0.000522371
s__Pseudomonas_sp._2hn	0.392553	1.48076	2.30263	0.952233	0.08139
s__Agrococcus_jejuensis	0.404479	1.49852	1.89063	1.18774	0.000647776
s__Actinomyces_pacaensis	0.4196	1.52135	2.01894	1.1464	0.00365752
s__Caldalkalibacillus_thermarum	0.430772	1.53845	2.03381	1.16373	0.00248928
s__Agrococcus_sp._SGAir0287	0.434549	1.54427	1.97027	1.21037	0.000472277
s__Rathayibacter_sp._VKM_Ac-2804	0.446015	1.56207	1.84519	1.3224	1.53581e-07
s__Paraliobacillus_zengyii	0.446712	1.56316	2.08795	1.17028	0.00248928
s__Serinicoccus_chungangensis	0.491163	1.63421	2.13854	1.24883	0.000344638
s__Dehalobacterium_formicoaceticum	0.500768	1.64999	2.06228	1.32012	1.0805e-05
s__Corynebacterium_maris	0.574346	1.77597	2.11642	1.49028	1.3749e-10
s__Erwinia_rhapontici	0.601312	1.82451	2.38486	1.39582	1.0805e-05
s__Luteimicrobium_xylanilyticum	0.601312	1.82451	2.38486	1.39582	1.0805e-05
s__Desulfovibrio_sp._86	0.623417	1.86529	2.46229	1.41304	1.0805e-05

## Sheet: supplementary table 3
Table S3. Prognostic species for DSS.
variable	coefficient	HR	HR.up	HR.low	p.value
s__Pseudomonas_sp._B14-6	0.394991	1.48437	1.83338	1.2018	0.000246337
s__Pseudomonas_sp.	0.0801921	1.0835	1.16893	1.00431	0.0383642
s__Pseudomonas_coronafaciens	0.12402	1.13204	1.25491	1.02119	0.0183312
s__Pseudomonas_moraviensis	0.137078	1.14692	1.2737	1.03275	0.010396
s__Acinetobacter_seifertii	0.0900084	1.09418	1.16549	1.02724	0.00520157
s__Acinetobacter_sp._WY4	0.126709	1.13509	1.26605	1.01767	0.0229409
s__Acinetobacter_sp._ACNIH1	0.183812	1.20179	1.43799	1.00439	0.044668
s__Acinetobacter_variabilis	0.146232	1.15747	1.31974	1.01514	0.028926
s__Moraxella_nonliquefaciens	0.150645	1.16258	1.34713	1.00332	0.0450689
s__Moraxella_bovoculi	0.355624	1.42707	1.74686	1.16583	0.000566349
s__Halomonas_sp._PGE1	0.218908	1.24472	1.47492	1.05044	0.0114591
s__Klebsiella_variicola	0.156093	1.16893	1.272	1.07422	0.000293978
s__Klebsiella_michiganensis	0.10314	1.10865	1.16377	1.05613	3.10203e-05
s__Pluralibacter_gergoviae	0.158962	1.17229	1.37102	1.00237	0.0466335
s__Pseudescherichia_vulneris	0.125402	1.1336	1.26201	1.01826	0.0219911
s__Raoultella_ornithinolytica	0.202697	1.2247	1.40693	1.06607	0.00418314
s__Cedecea_neteri	0.229371	1.25781	1.50499	1.05122	0.0122219
s__Serratia_grimesii	-0.0378839	0.962825	0.998929	0.928025	0.0436935
s__Rouxiella_badensis	0.614382	1.84851	2.47144	1.3826	3.37895e-05
s__Erwinia_rhapontici	0.647248	1.91028	2.59401	1.40676	3.37895e-05
s__Erwinia_billingiae	0.367865	1.44465	1.67205	1.24818	8.13103e-07
s__Buchnera_aphidicola	0.109778	1.11603	1.21853	1.02215	0.0143356
s__Wigglesworthia_glossinidia	0.294748	1.34279	1.76795	1.01987	0.0357141
s__Pantoea_sp._SO10	0.640676	1.89776	2.56902	1.4019	3.37895e-05
s__Mixta_calida	0.436708	1.5476	1.81208	1.32173	5.78771e-08
s__Hafnia_paralvei	0.259145	1.29582	1.63594	1.02641	0.0293177
s__Lysobacter_lycopersici	0.174274	1.19038	1.37563	1.03008	0.018198
s__Thermomonas_sp._SY21	0.13767	1.1476	1.3057	1.00864	0.0365664
s__Aerosticca_soli	0.119982	1.12748	1.26076	1.00828	0.0353218
s__Marinobacter_salsuginis	0.356673	1.42857	1.90603	1.07071	0.0153347
s__Aeromonas_sp._Ne-1	0.294748	1.34279	1.76795	1.01987	0.0357141
s__Paraburkholderia_edwinii	0.186011	1.20444	1.3536	1.07171	0.00179283
s__Cupriavidus_campinensis	0.184667	1.20282	1.38327	1.04591	0.00961488
s__Comamonas_aquatica	0.0385754	1.03933	1.07261	1.00708	0.0164437
s__Comamonas_koreensis	0.133986	1.14338	1.30266	1.00357	0.0440615
s__Diaphorobacter_sp._JS3051	-0.0826756	0.92065	0.983567	0.861757	0.0142369
s__Simplicispira_suum	0.144432	1.15538	1.29461	1.03113	0.0128473
s__Collimonas_pratensis	0.691811	1.99733	2.76996	1.44021	3.37895e-05
s__Aquabacterium_olei	-0.0714865	0.931009	0.987635	0.877629	0.0176456
s__Achromobacter_deleyi	-0.070757	0.931688	0.971914	0.893127	0.00103467
s__Oligella_urethralis	0.458586	1.58183	2.05304	1.21878	0.000566349
s__Azoarcus_sp._DD4	0.152351	1.16457	1.34897	1.00537	0.0422125
s__Thauera_hydrothermalis	0.159534	1.17296	1.35093	1.01844	0.0268601
s__Dechloromonas_sp._HYN0024	0.289298	1.33549	1.74942	1.0195	0.0357141
s__Methylobacillus_flagellatus	0.257002	1.29305	1.57258	1.0632	0.0100624
s__Nitrosomonas_ureae	0.662309	1.93927	2.65219	1.41798	3.37895e-05
s__Nitratireductor_sp._SY7	0.37827	1.45976	1.7636	1.20826	8.82134e-05
s__Nitrobacter_winogradskyi	0.143755	1.1546	1.28737	1.03552	0.00963991
s__Ancylobacter_pratisalsi	0.15907	1.17242	1.32113	1.04045	0.00903539
s__Methylocystis_heyeri	0.249481	1.28336	1.61981	1.01679	0.0357141
s__Devosia_sp._LEGU1	0.140591	1.15095	1.29079	1.02627	0.016252
s__Brucella_intermedia	0.152689	1.16496	1.35264	1.00333	0.0451192
s__Sphingomonas_sp._NIC1	-0.0896949	0.91421	0.97769	0.854851	0.00882716
s__Paraurantiacibacter_namhicola	0.671041	1.95627	2.68651	1.42453	3.37895e-05
s__Tsuneonella_dongtanensis	0.272864	1.31372	1.69471	1.01838	0.0357141
s__Phenylobacterium_zucineum	-0.083343	0.920036	0.990632	0.85447	0.0271417
s__Campylobacter_ureolyticus	0.269349	1.30911	1.53087	1.11947	0.000742258
s__Sulfurospirillum_cavolei	0.191572	1.21115	1.4357	1.02172	0.0272717
s__Archangium_violaceum	0.2176	1.24309	1.45181	1.06438	0.00599916
s__Archangium_gephyra	0.499039	1.64714	2.08535	1.30101	3.37895e-05
s__Desulfovibrio_piger	0.435633	1.54594	1.92431	1.24197	9.62232e-05
s__Desulfovibrio_carbinoliphilus	0.261526	1.29891	1.65797	1.01761	0.0357141
s__Desulfovibrio_sp._86	0.671041	1.95627	2.68651	1.42453	3.37895e-05
s__Staphylococcus_saccharolyticus	-0.0406177	0.960196	0.992744	0.928715	0.0169342
s__Staphylococcus_cohnii	-0.0360874	0.964556	0.997418	0.932777	0.0347546
s__Staphylococcus_auricularis	-0.0627081	0.939218	0.99274	0.88858	0.02658
s__Mammaliicoccus_lentus	0.314514	1.36959	1.6214	1.15689	0.000259805
s__Bacillus_thuringiensis	-0.0290854	0.971334	0.995907	0.947367	0.0225054
s__Bacillus_mycoides	0.134766	1.14427	1.30698	1.00181	0.0469592
s__Bacillus_pseudomycoides	0.380926	1.46364	1.99149	1.0757	0.0153347
s__Bacillus_luti	0.367476	1.44409	1.94363	1.07293	0.0153347
s__Bacillus_amyloliquefaciens	0.160318	1.17388	1.35218	1.0191	0.0262692
s__Bacillus_licheniformis	0.354298	1.42518	1.70127	1.1939	8.7971e-05
s__Bacillus_sp._PAMC26568	0.126941	1.13535	1.28252	1.00507	0.0412281
s__Bacillus_sp._FDAARGOS_527	0.242393	1.27429	1.55015	1.04753	0.0153347
s__Bacillus_freudenreichii	0.504522	1.65619	2.20643	1.24318	0.000566349
s__Bacillus_safensis	0.29869	1.34809	1.62584	1.11779	0.00177821
s__Priestia_aryabhattai	0.238361	1.26917	1.54753	1.04087	0.0184783
s__Parageobacillus_caldoxylosilyticus	0.228792	1.25708	1.47058	1.07458	0.00425366
s__Paraliobacillus_zengyii	0.523191	1.6874	2.27199	1.25323	0.000566349
s__Virgibacillus_sp._Bac332	0.432597	1.54125	1.97103	1.20519	0.000566349
s__Geobacillus_thermoleovorans	0.179186	1.19624	1.37322	1.04208	0.0109121
s__Anoxybacillus_sp._PDR2	0.325863	1.38523	1.66718	1.15095	0.000566349
s__Lentibacillus_sp._CBA3610	0.373803	1.45325	1.966	1.07423	0.0153347
s__Fictibacillus_arsenicus	0.377103	1.45805	1.80671	1.17668	0.000566349
s__Caldalkalibacillus_thermarum	0.504522	1.65619	2.20643	1.24318	0.000566349
s__Aeribacillus_pallidus	0.0887966	1.09286	1.18225	1.01022	0.0268612
s__Thermobacillus_composti	0.201842	1.22365	1.42519	1.05062	0.00946574
s__Aneurinibacillus_soli	0.352002	1.42191	1.88999	1.06975	0.0153347
s__Listeria_innocua	0.265803	1.30448	1.60802	1.05823	0.0127661
s__Novibacillus_thermophilus	0.256966	1.293	1.48495	1.12586	0.000274111
s__Streptococcus_sp._FDAARGOS_192	0.312981	1.36749	1.71895	1.0879	0.00732135
s__Streptococcus_sp._HSISS3	0.327346	1.38728	1.76223	1.09211	0.00732135
s__Streptococcus_sp._HSISS2	0.321965	1.37984	1.74589	1.09053	0.00732135
s__Streptococcus_equinus	0.288272	1.33412	1.62365	1.09622	0.00401811
s__Streptococcus_equi	0.224657	1.25189	1.51846	1.03212	0.0225485
s__Lactobacillus_delbrueckii	0.0737371	1.07652	1.14727	1.01014	0.0231668
s__Weissella_cryptocerci	0.640676	1.89776	2.56902	1.4019	3.37895e-05
s__Weissella_hellenica	0.217471	1.24293	1.53657	1.00541	0.0444528
s__Ligilactobacillus_agilis	0.247713	1.28109	1.48913	1.10212	0.00125339
s__Fructilactobacillus_sanfranciscensis	0.228645	1.2569	1.57086	1.00569	0.0444528
s__Lacticaseibacillus_manihotivorans	0.279739	1.32278	1.54708	1.13101	0.000464359
s__Carnobacterium_sp._17-4	0.255162	1.29067	1.58636	1.05009	0.0153347
s__Carnobacterium_sp.	0.255162	1.29067	1.58636	1.05009	0.0153347
s__Carnobacterium_inhibens	0.200289	1.22176	1.4257	1.04698	0.0109948
s__Enterococcus_wangshanyuanii	0.419367	1.521	1.88635	1.22641	0.000134497
s__Enterococcus_durans	0.623806	1.86602	2.50598	1.38948	3.37895e-05
s__Enterococcus_hirae	0.290743	1.33742	1.63041	1.09708	0.00401811
s__Vagococcus_carniphilus	0.112313	1.11886	1.24984	1.00162	0.0467501
s__Veillonella_dispar	0.177758	1.19454	1.3944	1.02332	0.024321
s__Veillonella_nakazawae	0.104577	1.11024	1.20017	1.02705	0.00849552
s__Megamonas_hypermegale	0.561863	1.75394	2.28749	1.34483	3.37895e-05
s__Clostridium_saccharoperbutylacetonicum	0.294748	1.34279	1.76795	1.01987	0.0357141
s__Aminipila_sp._JN-18	0.351278	1.42088	1.70333	1.18527	0.000146233
s__Enterocloster_bolteae	0.16016	1.1737	1.37076	1.00497	0.0431165
s__Lachnoanaerobaculum_umeaense	0.142931	1.15365	1.31818	1.00965	0.0356246
s__Clostridioides_difficile	0.177581	1.19432	1.35362	1.05378	0.00543591
s__Desulfitobacterium_hafniense	0.629017	1.87577	2.52529	1.39331	3.37895e-05
s__Syntrophobotulus_glycolicus	0.172322	1.18806	1.39572	1.01129	0.0360275
s__Dehalobacterium_formicoaceticum	0.539023	1.71433	2.21183	1.32873	3.37895e-05
s__Dysosmobacter_welbionis	0.502302	1.65252	2.09539	1.30325	3.37895e-05
s__Ruthenibacterium_lactatiformans	0.129339	1.13808	1.27972	1.01211	0.030692
s__Oscillibacter_sp._PEA192	0.465335	1.59255	1.98437	1.27809	3.37895e-05
s__Petrocella_atlantisensis	0.338724	1.40316	1.9045	1.03379	0.0297685
s__Helcococcus_kunzii	0.389525	1.47628	1.75585	1.24122	1.07165e-05
s__Ezakiella_massiliensis	0.308049	1.36077	1.54344	1.19971	1.64289e-06
s__Streptomyces_sp._WAC_06738	0.378489	1.46008	1.76589	1.20722	9.58206e-05
s__Streptomyces_chartreusis	0.443894	1.55877	1.93732	1.25418	6.28794e-05
s__Streptomyces_malaysiensis	0.238471	1.26931	1.57071	1.02574	0.0282516
s__Streptomyces_pratensis	0.543218	1.72154	2.22554	1.33168	3.37895e-05
s__Cutibacterium_granulosum	-0.031955	0.96855	0.998854	0.939166	0.042062
s__Tessaracoccus_flavescens	0.121978	1.12973	1.24949	1.02145	0.017652
s__Tessaracoccus_flavus	0.175371	1.19169	1.3762	1.03191	0.0169563
s__Nocardioides_piscis	0.623806	1.86602	2.50598	1.38948	3.37895e-05
s__Mycetocola_zhujimingii	0.290034	1.33647	1.71227	1.04315	0.021783
s__Frondihabitans_sp._PAMC_28766	0.146685	1.15799	1.31699	1.01819	0.0254469
s__Microcella_alkaliphila	-0.240878	0.785937	0.961199	0.642632	0.0190136
s__Humibacter_sp._WJ7-1	0.517715	1.67819	2.2407	1.25689	0.000447818
s__Plantibacter_sp._PA-3-X8	0.218421	1.24411	1.44994	1.0675	0.00517073
s__Agrococcus_jejuensis	0.444656	1.55995	1.97926	1.22948	0.000251418
s__Agrococcus_sp._SGAir0287	0.476725	1.61079	2.06832	1.25447	0.000186011
s__Rathayibacter_sp._VKM_Ac-2804	0.50947	1.66441	1.99117	1.39127	2.53964e-08
s__Agromyces_sp._LHK192	0.449057	1.56683	1.98036	1.23966	0.000171497
s__Kocuria_sp._KD4	0.0776994	1.0808	1.1675	1.00054	0.0484273
s__Rothia_nasimurium	0.629017	1.87577	2.52529	1.39331	3.37895e-05
s__Arthrobacter_crystallopoietes	0.252529	1.28728	1.60202	1.03437	0.0236496
s__Arthrobacter_sp._PGP41	0.602242	1.82621	2.42765	1.37377	3.37895e-05
s__Arthrobacter_sp._QXT-31	0.60606	1.83319	2.44134	1.37654	3.37895e-05
s__Arthrobacter_dokdonellae	0.246299	1.27928	1.60987	1.01658	0.0357141
s__Sinomonas_sp._R1AF57	0.275757	1.31753	1.63689	1.06048	0.0127661
s__Pseudarthrobacter_phenanthrenivorans	0.347901	1.41609	1.67322	1.19848	4.37339e-05
s__Yimella_sp._cx-51	0.0863698	1.09021	1.18694	1.00136	0.0464503
s__Georgenia_faecalis	0.680797	1.97545	2.72539	1.43187	3.37895e-05
s__Sanguibacter_keddieii	0.180946	1.19835	1.38384	1.03773	0.0137278
s__Sanguibacter_sp._HDW7	0.262832	1.30061	1.62805	1.03903	0.021783
s__Cellulomonas_sp._zg-ZUI157	0.264502	1.30278	1.62735	1.04294	0.019783
s__Cellulomonas_fimi	0.261043	1.29828	1.60345	1.0512	0.015371
s__Xylanimonas_cellulosilytica	0.221961	1.24852	1.46322	1.06533	0.00611276
s__Arsenicicoccus_sp._oral_taxon_190	0.138273	1.14829	1.3082	1.00793	0.0376481
s__Serinicoccus_chungangensis	0.531292	1.70113	2.24267	1.29035	0.000164742
s__Serinicoccus_hydrothermalis	0.582988	1.79138	2.35978	1.3599	3.37895e-05
s__Ornithinimicrobium_sp._AMA3305	0.500068	1.64883	1.97763	1.3747	7.03594e-08
s__Luteimicrobium_xylanilyticum	0.647248	1.91028	2.59401	1.40676	3.37895e-05
s__Mobilicoccus_sp._NJES-13	0.331335	1.39283	1.64911	1.17637	0.000120602
s__Corynebacterium_sp._NML98-0116	0.0743619	1.0772	1.15737	1.00258	0.0423223
s__Corynebacterium_sp._FDAARGOS_1242	0.197464	1.21831	1.37355	1.08062	0.00125082
s__Corynebacterium_epidermidicanis	0.323241	1.3816	1.72719	1.10516	0.00454297
s__Corynebacterium_maris	0.657404	1.92978	2.35888	1.57873	1.38662e-10
s__Corynebacterium_resistens	0.159102	1.17246	1.34091	1.02517	0.0201878
s__Corynebacterium_aquilae	0.523191	1.6874	2.27199	1.25323	0.000566349
s__Corynebacterium_incognita	0.290167	1.33665	1.7628	1.01352	0.0398711
s__Corynebacterium_argentoratense	0.167378	1.1822	1.39277	1.00347	0.0453563
s__Corynebacterium_minutissimum	0.139995	1.15027	1.24348	1.06404	0.000429307
s__Corynebacterium_jeikeium	0.0452284	1.04627	1.08355	1.01027	0.0113433
s__Corynebacterium_amycolatum	0.100447	1.10566	1.20209	1.01697	0.0185515
s__Corynebacterium_flavescens	0.358591	1.43131	1.66419	1.23102	3.1267e-06
s__Corynebacterium_stationis	0.351524	1.42123	1.79168	1.12738	0.00293493
s__Corynebacterium_propinquum	0.102129	1.10753	1.20563	1.01741	0.0183503
s__Mycolicibacterium_fluoranthenivorans	0.629017	1.87577	2.52529	1.39331	3.37895e-05
s__Mycolicibacterium_farcinogenes	0.284119	1.32859	1.63519	1.07948	0.00732135
s__Mycobacterium_sp._TY59	0.238572	1.26944	1.53165	1.05211	0.0127661
s__Mycobacterium_avium	0.324274	1.38303	1.59415	1.19986	7.68954e-06
s__Mycobacterium_colombiense	0.233727	1.2633	1.51844	1.05103	0.0127661
s__Mycobacterium_mantenii	0.247411	1.2807	1.55603	1.0541	0.0127661
s__Lawsonella_clevelandensis	-0.0406108	0.960203	0.995415	0.926236	0.0271026
s__Pseudonocardia_sp._HH130630-07	0.288216	1.33405	1.65328	1.07645	0.00846464
s__Saccharopolyspora_coralli	0.543324	1.72172	2.37689	1.24714	0.000958926
s__Saccharothrix_sp._6-C	0.654423	1.92403	2.62156	1.4121	3.37895e-05
s__Actinomyces_sp._HMT_175	0.0504724	1.05177	1.10561	1.00055	0.0475203
s__Actinomyces_naeslundii	0.0422713	1.04318	1.08792	1.00027	0.0485398
s__Flaviflexus_salsibiostraticola	0.464563	1.59132	2.13803	1.1844	0.00204825
s__Nonomuraea_nitratireducens	0.625867	1.86987	2.28324	1.53133	8.16182e-10
s__Nocardiopsis_dassonvillei	0.222146	1.24875	1.53643	1.01494	0.0357141
s__Bifidobacterium_subtile	0.287093	1.33255	1.5165	1.17091	1.35241e-05
s__Bifidobacterium_bifidum	0.318828	1.37552	1.64435	1.15064	0.000464359
s__Olsenella_timonensis	0.575133	1.77737	2.33264	1.35428	3.37895e-05
s__Nostoc_sp._MS1	0.550971	1.73494	2.25109	1.33713	3.37895e-05
s__Nostoc_sp._UHCC_0702	0.220297	1.24645	1.53095	1.01482	0.0357141
s__Scytonema_sp._HK-05	0.121227	1.12888	1.25692	1.01388	0.0270003
s__Candidatus_Protochlamydia_amoebophila	0.237327	1.26786	1.54585	1.03986	0.018958
s__Bacteroides_sp._M10	0.602242	1.82621	2.42765	1.37377	3.37895e-05
s__Bacteroides_caecimuris	0.360084	1.43345	1.76391	1.1649	0.000668826
s__Bacteroides_ovatus	0.577646	1.78184	2.34129	1.35607	3.37895e-05
s__Prevotella_dentalis	0.120919	1.12853	1.24075	1.02646	0.012419
s__Prevotella_denticola	0.145577	1.15671	1.2785	1.04651	0.00437111
s__Prevotella_sp._Rep29	0.280554	1.32386	1.61718	1.08374	0.00600387
s__Prevotella_sp._WR041	0.383971	1.4681	1.84218	1.16998	0.000914543
s__Kaistella_haifensis	0.11452	1.12134	1.21372	1.03598	0.00458062
s__Kaistella_daneshvariae	0.215213	1.24013	1.4577	1.05503	0.0090684
s__Rufibacter_tibetensis	0.372507	1.45137	1.70299	1.23693	4.95671e-06
s__Rufibacter_radiotolerans	0.671041	1.95627	2.68651	1.42453	3.37895e-05
s__Spirosoma_sp._CJU-R4	0.233678	1.26324	1.58655	1.00581	0.0444528
s__Spirosoma_sp._KUDC1026	0.356035	1.42766	1.74261	1.16963	0.000464359
s__Marivirga_tractuosa	0.343491	1.40986	1.70884	1.16319	0.000464359
s__Gemmatirosa_kalamazoonesis	-0.106301	0.899154	0.989684	0.816905	0.0298694
s__Treponema_ruminis	0.558008	1.74719	2.27454	1.3421	3.37895e-05
s__Candidatus_Babela_massiliensis	0.1216	1.1293	1.27202	1.0026	0.0452048
s__Halorubrum_sp._PV6	0.295115	1.34328	1.74853	1.03195	0.0282516
s__Halalkalicoccus_jeotgali	0.237525	1.26811	1.52878	1.05188	0.0127661

## Sheet: supplementary table 4
Table S4. Prognostic species for DFI.
variable	coefficient	HR	HR.up	HR.low	p.value
s__Pseudomonas_sp._SXM-1	-0.0345751	0.966016	0.996447	0.936514	0.0288961
s__Pseudomonas_sp._NC02	-0.0337395	0.966823	0.997295	0.937283	0.0330839
s__Pseudomonas_sp._Colony2	-0.034348	0.966235	0.995803	0.937545	0.0255198
s__Pseudomonas_sp._BJP69	0.596045	1.81493	2.53503	1.29938	0.000472293
s__Pseudomonas_sp._SWI7	0.555085	1.74209	2.37805	1.2762	0.000472293
s__Pseudomonas_sp._PDNC002	0.203485	1.22567	1.48527	1.01144	0.0378967
s__Pseudomonas_sp._2hn	0.900919	2.46186	4.07961	1.48563	0.000472293
s__Pseudomonas_sp._B14-6	0.619423	1.85786	2.62923	1.31279	0.000472293
s__Pseudomonas_sp._bs2935	0.406341	1.50131	1.88541	1.19546	0.000472293
s__Pseudomonas_nitroreducens	0.1063	1.11216	1.20216	1.02889	0.00742266
s__Pseudomonas_sihuiensis	0.035269	1.0359	1.07045	1.00246	0.0351269
s__Pseudomonas_toyotomiensis	0.0572223	1.05889	1.1091	1.01096	0.0154738
s__Pseudomonas_pohangensis	0.164297	1.17856	1.36588	1.01694	0.0290261
s__Acinetobacter_seifertii	0.11746	1.12464	1.23034	1.02801	0.0103846
s__Acinetobacter_johnsonii	0.0399109	1.04072	1.07952	1.00332	0.0325824
s__Acinetobacter_sp._Colony158	0.130794	1.13973	1.27269	1.02067	0.0201576
s__Acinetobacter_sp._ACNIH1	0.237859	1.26853	1.52296	1.0566	0.010763
s__Acinetobacter_radioresistens	0.077344	1.08041	1.15421	1.01133	0.0217792
s__Acinetobacter_schindleri	0.0746918	1.07755	1.11908	1.03756	0.000108439
s__Acinetobacter_towneri	0.0696938	1.07218	1.14609	1.00303	0.0404628
s__Acinetobacter_guillouiae	0.0771878	1.08024	1.15687	1.00869	0.0272787
s__Kushneria_phosphatilytica	1.00673	2.73664	4.81211	1.55632	0.000472293
s__Klebsiella_variicola	0.154713	1.16732	1.31742	1.03433	0.0121829
s__Klebsiella_michiganensis	0.101381	1.1067	1.18747	1.03142	0.00479122
s__Pseudescherichia_vulneris	0.168836	1.18393	1.35288	1.03607	0.0131149
s__Raoultella_planticola	0.181192	1.19865	1.33776	1.07399	0.00122018
s__Serratia_sp._CMO1	0.834882	2.30454	3.68011	1.44314	0.000472293
s__Serratia_liquefaciens	0.128013	1.13657	1.24539	1.03725	0.00607093
s__Rahnella_inusitata	0.316583	1.37243	1.87842	1.00274	0.0480359
s__Buchnera_aphidicola	0.134363	1.14381	1.27127	1.02913	0.0126797
s__Wigglesworthia_glossinidia	0.436989	1.54804	2.07108	1.15709	0.00325638
s__Glaesserella_parasuis	1.1769	3.24429	6.2758	1.67714	0.000472293
s__Haemophilus_influenzae	0.275125	1.3167	1.52155	1.13942	0.000192166
s__Stenotrophomonas_maltophilia	0.0546092	1.05613	1.10757	1.00708	0.0244149
s__Stenotrophomonas_acidaminiphila	0.0800122	1.0833	1.16892	1.00395	0.0392511
s__Lysobacter_oculi	0.115624	1.12257	1.25691	1.00259	0.0449824
s__Luteimonas_sp._MC1750	0.109847	1.11611	1.24233	1.00271	0.0444929
s__Luteimonas_chenhongjianii	0.17649	1.19302	1.39288	1.02184	0.0255241
s__Rhodanobacter_sp._FDAARGOS_1247	0.564825	1.75914	2.44971	1.26324	0.000828636
s__Thermochromatium_tepidum	0.593076	1.80955	2.56199	1.27809	0.000828636
s__Caldichromatium_japonicum	0.604852	1.83098	2.6103	1.28433	0.000828636
s__Immundisolibacter_cernigliae	1.10591	3.02196	5.61763	1.62564	0.000472293
s__Aeromonas_sp._Ne-1	0.436989	1.54804	2.07108	1.15709	0.00325638
s__Tolumonas_auensis	0.113114	1.11976	1.2391	1.01191	0.0285873
s__Burkholderia_contaminans	0.0772388	1.0803	1.1275	1.03508	0.00039982
s__Burkholderia_cepacia	0.124894	1.13303	1.23992	1.03535	0.00662493
s__Burkholderia_sp._MSMB0856	1.07681	2.93529	5.36821	1.60499	0.000472293
s__Burkholderia_pseudomallei	0.586297	1.79732	2.49676	1.29382	0.000472293
s__Paraburkholderia_edwinii	0.188123	1.20698	1.40691	1.03546	0.0161483
s__Cupriavidus_gilardii	0.105928	1.11174	1.22731	1.00706	0.0357818
s__Cupriavidus_metallidurans	0.0771667	1.08022	1.12378	1.03835	0.000130478
s__Hydrogenophaga_sp._YM1	0.166326	1.18096	1.37151	1.01688	0.0293061
s__Hydrogenophaga_sp._PBC	0.168787	1.18387	1.35197	1.03667	0.0127176
s__Comamonas_aquatica	0.0507507	1.05206	1.09483	1.01096	0.0125623
s__Comamonas_odontotermitis	0.135753	1.1454	1.31078	1.00089	0.0485111
s__Verminephrobacter_eiseniae	0.115759	1.12273	1.24819	1.00987	0.0322182
s__Simplicispira_suum	0.139996	1.15027	1.31814	1.00378	0.0439843
s__Alicycliphilus_denitrificans	0.0367714	1.03746	1.07008	1.00583	0.0199181
s__Polaromonas_naphthalenivorans	0.217154	1.24254	1.40642	1.09775	0.000591782
s__Rhodoferax_saidenbachensis	0.210483	1.23427	1.45204	1.04916	0.0111209
s__Rhodoferax_koreense	0.141369	1.15185	1.30625	1.0157	0.0276191
s__Rhodoferax_sp._MIZ03	0.241743	1.27347	1.54109	1.05232	0.0129942
s__Thiomonas_intermedia	0.47321	1.60514	2.11836	1.21625	0.000828636
s__Sphaerotilus_natans	0.134896	1.14442	1.28325	1.02061	0.020937
s__Roseateles_depolymerans	0.176091	1.19255	1.39122	1.02224	0.0251053
s__Achromobacter_denitrificans	0.140482	1.15083	1.30129	1.01776	0.0250376
s__Azoarcus_sp._DN11	0.47321	1.60514	2.11836	1.21625	0.000828636
s__Azoarcus_sp._DD4	0.189663	1.20884	1.41049	1.03602	0.0159719
s__Azoarcus_olearius	0.505291	1.65747	2.22896	1.23251	0.000828636
s__Thauera_hydrothermalis	0.408544	1.50463	1.91184	1.18415	0.000828636
s__Aromatoleum_bremense	0.444427	1.5596	2.02382	1.20186	0.000828636
s__Dechloromonas_sp._HYN0024	0.42891	1.53558	2.04339	1.15397	0.00325638
s__Methyloversatilis_sp._RAC08	0.517467	1.67777	2.27243	1.23873	0.000828636
s__Simonsiella_muelleri	0.281889	1.32563	1.6476	1.06658	0.0110539
s__Neisseria_subflava	0.0741642	1.07698	1.1434	1.01443	0.0151316
s__Neisseria_elongata	0.0745058	1.07735	1.15256	1.00705	0.0304688
s__Nitratireductor_sp._SY7	0.436989	1.54804	2.07108	1.15709	0.00325638
s__Sinorhizobium_fredii	0.0438466	1.04482	1.08805	1.00332	0.0340066
s__Sinorhizobium_sp._CCBAU_05631	0.505291	1.65747	2.22896	1.23251	0.000828636
s__Ensifer_adhaerens	0.118177	1.12544	1.25355	1.01043	0.0316645
s__Nitrobacter_winogradskyi	0.193592	1.2136	1.41686	1.0395	0.0142738
s__Rhodopseudomonas_palustris	0.0533117	1.05476	1.10233	1.00924	0.0178648
s__Methylobacterium_radiotolerans	0.0471998	1.04833	1.09379	1.00476	0.0293204
s__Microvirga_sp._VF16	0.115118	1.12201	1.25407	1.00385	0.0426004
s__Microvirga_ossetica	0.117487	1.12467	1.25362	1.00898	0.0338915
s__Microvirga_thermotolerans	0.126177	1.13448	1.28099	1.00473	0.0417345
s__Phreatobacter_stygius	0.194482	1.21468	1.33116	1.10839	3.14676e-05
s__Azorhizobium_caulinodans	0.166459	1.18112	1.33803	1.0426	0.00891059
s__Labrys_sp._KNU-23	0.194262	1.21441	1.39186	1.05959	0.00524143
s__Methylocystis_heyeri	0.369878	1.44756	1.85198	1.13145	0.00325638
s__Aquabacter_sp._L1I39	0.148168	1.15971	1.31525	1.02256	0.0210307
s__Brucella_intermedia	0.190725	1.21013	1.41406	1.0356	0.0163853
s__Chelatococcus_daeguensis	0.354414	1.42535	1.75453	1.15792	0.000828636
s__Sphingomonas_alpina	0.05368	1.05515	1.10992	1.00308	0.0376278
s__Sphingomonas_sp._AK-PDB1-5	0.346112	1.41356	1.71508	1.16505	0.000450505
s__Sphingomonas_sp._PAMC26645	0.0677799	1.07013	1.13177	1.01185	0.0176826
s__Sphingomonas_sp._C8-2	0.311578	1.36558	1.83262	1.01756	0.0378967
s__Sphingomonas_sp._AAP5	0.10446	1.11011	1.18952	1.036	0.00304366
s__Sphingomonas_sp._KC8	0.209869	1.23352	1.48396	1.02534	0.0260614
s__Sphingomonas_sp._IC081	0.251462	1.2859	1.63048	1.01415	0.0378967
s__Tsuneonella_dongtanensis	0.404544	1.49862	1.96209	1.14462	0.00325638
s__Sagittula_sp._P11	0.304934	1.35654	1.8091	1.01719	0.0378967
s__Gemmobacter_sp._HYN0069	0.385664	1.47059	1.81119	1.19404	0.000285138
s__Roseococcus_sp._NIBR12	0.112397	1.11896	1.25169	1.0003	0.0493957
s__Niveispirillum_cyanobacteriorum	0.090422	1.09464	1.19427	1.00331	0.0419134
s__Campylobacter_sp._CCUG_57310	0.34905	1.41772	1.75619	1.14448	0.0013965
s__Campylobacter_showae	0.293479	1.34108	1.65056	1.08964	0.0056007
s__Sulfurospirillum_cavolei	0.236213	1.26644	1.50435	1.06616	0.00715823
s__Helicobacter_bilis	0.297587	1.34661	1.7038	1.06429	0.0131729
s__Stigmatella_aurantiaca	0.522025	1.68544	2.28892	1.24107	0.000828636
s__Desulfovibrio_carbinoliphilus	0.387736	1.47364	1.90791	1.13822	0.00325638
s__Acidithiobacillus_caldus	0.443025	1.55741	2.01932	1.20116	0.000828636
s__Staphylococcus_sp._AntiMn-1	0.175618	1.19198	1.41195	1.00629	0.0421049
s__Staphylococcus_pettenkoferi	0.110728	1.11709	1.20104	1.03901	0.00274299
s__Staphylococcus_lugdunensis	0.355078	1.42629	1.6502	1.23277	1.81765e-06
s__Staphylococcus_xylosus	0.238582	1.26945	1.55794	1.03437	0.0224052
s__Jeotgalicoccus_sp._ATCC_8456	0.0869614	1.09085	1.17352	1.01402	0.0196256
s__Jeotgalicoccus_sp._WY2	0.208328	1.23162	1.4805	1.02457	0.0265229
s__Mammaliicoccus_sciuri	0.237142	1.26762	1.54199	1.04207	0.0176829
s__Bacillus_sp._PAMC26568	0.333747	1.39619	1.64343	1.18615	6.01583e-05
s__Bacillus_sp._NP157	0.354523	1.4255	1.99219	1.02001	0.0378967
s__Bacillus_safensis	0.526881	1.69364	2.30662	1.24356	0.000828636
s__[Brevibacterium]_frigoritolerans	0.402501	1.49556	1.8936	1.18119	0.000828636
s__Bacillus_infantis	0.522025	1.68544	2.28892	1.24107	0.000828636
s__Niallia_circulans	0.105383	1.11114	1.2287	1.00482	0.0400094
s__Priestia_megaterium	0.0570406	1.0587	1.1031	1.01609	0.00649902
s__Lysinibacillus_timonensis	0.970208	2.63849	4.5455	1.53155	0.000472293
s__Alkalihalobacillus_krulwichiae	0.573275	1.77407	2.48277	1.26766	0.000828636
s__Metabacillus_litoralis	0.513175	1.67059	2.25701	1.23653	0.000828636
s__Metabacillus_sp._KUDC1714	0.513175	1.67059	2.25701	1.23653	0.000828636
s__Cytobacillus_oceanisediminis	0.445866	1.56184	2.02844	1.20257	0.000828636
s__Peribacillus_simplex	0.498202	1.64576	2.20403	1.2289	0.000828636
s__Parageobacillus_caldoxylosilyticus	0.435282	1.5454	1.99467	1.19732	0.000828636
s__Parageobacillus_genomosp._1	0.413734	1.51245	2.04581	1.11815	0.00726182
s__Geobacillus_stearothermophilus	0.111087	1.11749	1.19819	1.04223	0.00179217
s__Geobacillus_thermodenitrificans	0.31748	1.37366	1.73923	1.08493	0.00836199
s__Geobacillus_subterraneus	0.271529	1.31197	1.65098	1.04257	0.0205864
s__Geobacillus_thermocatenulatus	0.543625	1.72224	2.3687	1.25221	0.000828636
s__Geobacillus_thermoleovorans	0.242389	1.27429	1.55394	1.04497	0.016644
s__Geobacillus_genomosp._3	0.564825	1.75914	2.44971	1.26324	0.000828636
s__Geobacillus_sp._C56-T3	0.537634	1.71195	2.3463	1.24911	0.000828636
s__Geobacillus_sp._44B	0.483163	1.62119	2.15207	1.22127	0.000828636
s__Geobacillus_sp._44C	0.464618	1.59141	2.08969	1.21194	0.000828636
s__Anoxybacillus_kamchatkensis	0.498202	1.64576	2.20403	1.2289	0.000828636
s__Anoxybacillus_gonensis	0.483163	1.62119	2.15207	1.22127	0.000828636
s__Psychrobacillus_sp._INOP01	0.526881	1.69364	2.30662	1.24356	0.000828636
s__Thermobacillus_composti	0.334817	1.39768	1.72375	1.1333	0.00175021
s__Brochothrix_thermosphacta	0.310484	1.36408	1.5711	1.18435	1.6554e-05
s__Gemella_morbillorum	0.186146	1.2046	1.36252	1.06498	0.00306065
s__Gemella_sanguinis	0.296409	1.34502	1.58549	1.14102	0.000412511
s__Kyrpidia_spormannii	0.537634	1.71195	2.3463	1.24911	0.000828636
s__Laceyella_sacchari	0.477993	1.61283	2.1345	1.21866	0.000828636
s__Kroppenstedtia_eburnea	0.537634	1.71195	2.3463	1.24911	0.000828636
s__Kroppenstedtia_pulmonis	0.582631	1.79074	2.51989	1.27258	0.000828636
s__Streptococcus_mitis	0.034597	1.0352	1.06936	1.00214	0.036727
s__Streptococcus_sp._116-D4	0.0880654	1.09206	1.161	1.02721	0.00481106
s__Streptococcus_sp._NPS_308	0.140597	1.15096	1.31678	1.00602	0.040617
s__Streptococcus_sp._oral_taxon_431	0.098281	1.10327	1.17212	1.03847	0.00146124
s__Streptococcus_gordonii	0.0585722	1.06032	1.10759	1.01507	0.00847804
s__Streptococcus_intermedius	0.164277	1.17854	1.34981	1.029	0.0176486
s__Streptococcus_equinus	0.342925	1.40906	1.73893	1.14177	0.0013965
s__Streptococcus_equi	0.342925	1.40906	1.73893	1.14177	0.0013965
s__Streptococcus_cristatus	0.123004	1.13089	1.22878	1.0408	0.00368434
s__Lactococcus_lactis	0.0615065	1.06344	1.10488	1.02355	0.00161568
s__Lactococcus_cremoris	0.0697976	1.07229	1.11558	1.03068	0.000546739
s__Leuconostoc_mesenteroides	0.151875	1.16401	1.29592	1.04553	0.00555507
s__Lactobacillus_johnsonii	0.301951	1.35249	1.79864	1.01702	0.0378967
s__Limosilactobacillus_reuteri	0.255023	1.29049	1.6206	1.02762	0.0282054
s__Latilactobacillus_curvatus	0.315302	1.37067	1.84593	1.01778	0.0378967
s__Carnobacterium_inhibens	0.557138	1.74567	2.42002	1.25923	0.000828636
s__Enterococcus_hirae	0.345865	1.41321	1.74719	1.14307	0.0013965
s__Veillonella_parvula	0.0394187	1.04021	1.07892	1.00288	0.0344853
s__Veillonella_nakazawae	0.144376	1.15532	1.28649	1.03752	0.00850747
s__Megamonas_funiformis	0.16706	1.18182	1.35981	1.02714	0.0195909
s__Clostridium_sp._DL-VIII	0.557138	1.74567	2.42002	1.25923	0.000828636
s__Clostridium_thermarum	0.470948	1.60151	2.11077	1.21512	0.000828636
s__Clostridium_isatidis	0.582631	1.79074	2.51989	1.27258	0.000828636
s__Clostridium_saccharoperbutylacetonicum	0.436989	1.54804	2.07108	1.15709	0.00325638
s__Clostridium_kluyveri	0.582631	1.79074	2.51989	1.27258	0.000828636
s__Thermaerobacter_marianensis	0.270558	1.3107	1.60178	1.07251	0.00819218
s__Thermaerobacter_sp._FW80	0.593076	1.80955	2.56199	1.27809	0.000828636
s__Blautia_sp._SC05B48	0.149516	1.16127	1.29506	1.0413	0.00720057
s__Anaerostipes_hadrus	0.226666	1.25441	1.54675	1.01733	0.0339478
s__Pseudoclostridium_thermosuccinogenes	0.618282	1.85574	2.66651	1.29149	0.000828636
s__Thermoclostridium_stercorarium	0.447341	1.56415	2.0332	1.20331	0.000828636
s__Acetivibrio_thermocellus	0.41885	1.52021	1.94335	1.18921	0.000828636
s__Acetivibrio_clariflavus	0.498202	1.64576	2.20403	1.2289	0.000828636
s__Acetivibrio_saccincola	0.593076	1.80955	2.56199	1.27809	0.000828636
s__Thermacetogenium_phaeum	0.564825	1.75914	2.44971	1.26324	0.000828636
s__Parvimonas_micra	0.201831	1.22364	1.4541	1.02971	0.0218759
s__Streptomyces_malaysiensis	0.315231	1.37058	1.71026	1.09836	0.00526397
s__Cutibacterium_avidum	0.0895617	1.09369	1.15244	1.03795	0.00079262
s__Acidipropionibacterium_acidipropionici	0.223796	1.25082	1.53072	1.02209	0.0298518
s__Nocardioides_dongkuii	0.142936	1.15366	1.32333	1.00574	0.0411794
s__Nocardioides_ungokensis	0.16872	1.18379	1.35078	1.03744	0.0122127
s__Nocardioides_aromaticivorans	0.316281	1.37202	1.66576	1.13007	0.0013965
s__Friedmanniella_luteola	0.0949242	1.09958	1.18773	1.01796	0.0158472
s__Leucobacter_sp._Psy1	0.254241	1.28948	1.57799	1.05373	0.0135884
s__Mycetocola_zhujimingii	0.332272	1.39413	1.79972	1.07995	0.010763
s__Frondihabitans_sp._762G35	0.218016	1.24361	1.50362	1.02856	0.0244063
s__Frondihabitans_sp._PAMC_28766	0.218016	1.24361	1.50362	1.02856	0.0244063
s__Marisediminicola_antarctica	0.284017	1.32846	1.70123	1.03737	0.0244063
s__Salinibacterium_sp._UTAS2018	0.293332	1.34089	1.73113	1.03862	0.0244063
s__Frigoribacterium_sp._NBH87	0.276846	1.31896	1.49511	1.16357	1.50119e-05
s__Cryobacterium_arcticum	0.513175	1.67059	2.25701	1.23653	0.000828636
s__Cryobacterium_soli	0.53207	1.70245	2.32568	1.24624	0.000828636
s__Cryobacterium_sp.	0.53207	1.70245	2.32568	1.24624	0.000828636
s__Cryobacterium_sp._LW097	0.53207	1.70245	2.32568	1.24624	0.000828636
s__Rathayibacter_festucae	0.307159	1.35956	1.64142	1.12609	0.0013965
s__Agromyces_badenianii	0.276587	1.31862	1.67774	1.03637	0.0244063
s__Brachybacterium_sp._SGAir0954	0.0765619	1.07957	1.158	1.00645	0.0323743
s__Kocuria_sp._KD4	0.148119	1.15965	1.25536	1.07124	0.00025152
s__Rothia_kristinae	0.0532068	1.05465	1.10775	1.00409	0.0337737
s__Arthrobacter_agilis	0.0819067	1.08535	1.17632	1.00142	0.0460894
s__Arthrobacter_sp._NicSoilC5	0.240051	1.27131	1.53832	1.05065	0.0135884
s__Arthrobacter_dokdonellae	0.36516	1.44074	1.83748	1.12967	0.00325638
s__Pseudarthrobacter_phenanthrenivorans	0.384269	1.46854	1.89692	1.1369	0.00325638
s__Yimella_sp._cx-51	0.159394	1.1728	1.34038	1.02617	0.0193279
s__Sanguibacter_keddieii	0.283134	1.32728	1.64992	1.06773	0.010763
s__Sanguibacter_sp._HDW7	0.301108	1.35136	1.70321	1.07219	0.010763
s__Xylanimonas_cellulosilytica	0.36516	1.44074	1.83748	1.12967	0.00325638
s__Arsenicicoccus_sp._oral_taxon_190	0.172374	1.18812	1.38685	1.01787	0.0289326
s__Ornithinimicrobium_pratense	0.34002	1.40498	1.93681	1.01918	0.0378967
s__Mobilicoccus_sp._NJES-13	0.37243	1.45126	1.85987	1.13242	0.00325638
s__Corynebacterium_epidermidicanis	0.593076	1.80955	2.56199	1.27809	0.000828636
s__Corynebacterium_jeikeium	0.0598146	1.06164	1.11106	1.01442	0.00997138
s__Corynebacterium_variabile	0.115338	1.12225	1.24605	1.01075	0.0307507
s__Corynebacterium_singulare	0.0655029	1.0677	1.12215	1.01588	0.00986045
s__Corynebacterium_ammoniagenes	0.165492	1.17997	1.38375	1.00621	0.0417417
s__Corynebacterium_kroppenstedtii	0.0931387	1.09761	1.1506	1.04707	0.000107829
s__Corynebacterium_matruchotii	0.0492423	1.05047	1.09624	1.00662	0.0236279
s__Mycolicibacterium_aurum	0.32377	1.38233	1.87657	1.01826	0.0378967
s__Mycolicibacterium_thermoresistibile	0.494913	1.64036	2.19256	1.22722	0.000828636
s__Mycolicibacterium_chubuense	0.355154	1.4264	1.8071	1.1259	0.00325638
s__Mycobacterium_shinjukuense	0.25027	1.28437	1.59714	1.03285	0.0244063
s__Gordonia_bronchialis	0.253835	1.28896	1.48691	1.11736	0.000497146
s__Saccharopolyspora_erythraea	0.355707	1.42719	1.9295	1.05565	0.0207817
s__Micromonospora_krabiensis	0.399257	1.49072	1.99305	1.115	0.00704741
s__Micromonospora_terminaliae	0.593076	1.80955	2.56199	1.27809	0.000828636
s__Micromonospora_sp._WMMA2032	0.593076	1.80955	2.56199	1.27809	0.000828636
s__Micromonospora_sp._B006	0.491776	1.63522	2.18168	1.22563	0.000828636
s__Micromonospora_sp._28ISP2-46	0.573275	1.77407	2.48277	1.26766	0.000828636
s__Micromonospora_maris	0.573275	1.77407	2.48277	1.26766	0.000828636
s__Micromonospora_tulbaghiae	0.403779	1.49747	1.89744	1.18181	0.000828636
s__Micromonospora_rifamycinica	0.281772	1.32548	1.72944	1.01587	0.0378967
s__Micromonospora_coriariae	0.550101	1.73343	2.39316	1.25557	0.000828636
s__Micromonospora_echinaurantiaca	0.522025	1.68544	2.28892	1.24107	0.000828636
s__Micromonospora_aurantiaca	0.405764	1.50045	1.90343	1.18279	0.000828636
s__Actinoplanes_sp._N902-109	0.356982	1.42901	1.81261	1.12659	0.00325638
s__Actinomyces_sp._oral_taxon_897	0.439729	1.55229	1.96847	1.2241	0.000285138
s__Actinomyces_sp._HMT897	0.457899	1.58075	2.02433	1.23437	0.000285138
s__Actinomyces_naeslundii	0.0836588	1.08726	1.14695	1.03067	0.00215651
s__Actinomyces_viscosus	0.100674	1.10592	1.22134	1.0014	0.0468496
s__Schaalia_odontolytica	0.0687966	1.07122	1.11995	1.02461	0.0024383
s__Pauljensenia_hongkongensis	0.170261	1.18561	1.33442	1.0534	0.00476636
s__Nocardiopsis_dassonvillei	0.329352	1.39007	1.73106	1.11624	0.00325638
s__Bifidobacterium_subtile	0.505291	1.65747	2.22896	1.23251	0.000828636
s__Nakamurella_sp._PAMC28650	0.157903	1.17105	1.29655	1.0577	0.00236589
s__Modestobacter_marinus	0.0713826	1.07399	1.13295	1.01811	0.00884261
s__Kineococcus_radiotolerans	0.262207	1.2998	1.47017	1.14917	3.01384e-05
s__Frankia_inefficax	1.13895	3.12348	5.9149	1.64941	0.000472293
s__Nostoc_sp._UHCC_0702	0.326609	1.38626	1.72317	1.11522	0.00325638
s__Scytonema_sp._HK-05	0.329352	1.39007	1.73106	1.11624	0.00325638
s__Bacteroides_xylanisolvens	0.137324	1.1472	1.30932	1.00515	0.0417328
s__Bacteroides_fragilis	0.164346	1.17862	1.2987	1.06964	0.000900065
s__Bacteroides_stercoris	0.210766	1.23462	1.47836	1.03107	0.0218557
s__Bacteroides_thetaiotaomicron	0.181221	1.19868	1.38129	1.04021	0.0122494
s__Prevotella_denticola	0.175696	1.19208	1.37173	1.03595	0.0141602
s__Prevotella_melaninogenica	0.0609798	1.06288	1.1102	1.01757	0.00607307
s__Prevotella_nigrescens	0.102241	1.10765	1.19098	1.03015	0.00573229
s__Prevotella_oris	0.153821	1.16628	1.29776	1.04812	0.00476807
s__Prevotella_enoeca	0.269366	1.30913	1.66383	1.03005	0.0276646
s__Prevotella_copri	0.173155	1.18905	1.29582	1.09108	7.92115e-05
s__Prevotella_sp._oral_taxon_299	0.18173	1.19929	1.32539	1.08519	0.000367049
s__Cloacibacterium_caeni	0.0397788	1.04058	1.07662	1.00575	0.0220332
s__Capnocytophaga_gingivalis	0.114616	1.12144	1.22898	1.02331	0.0141585
s__Capnocytophaga_sputigena	0.117381	1.12455	1.23193	1.02653	0.0116478
s__Capnocytophaga_leadbetteri	0.142	1.15258	1.32777	1.0005	0.0491916
s__Capnocytophaga_sp._FDAARGOS_737	0.137515	1.14742	1.31575	1.00063	0.0489611
s__Hymenobacter_sp._BRD128	0.0858527	1.08965	1.17795	1.00796	0.0308261
s__Cytophaga_hutchinsonii	0.102294	1.10771	1.21987	1.00586	0.0376448
s__Fibrella_sp._ES10-3-2-2	0.157032	1.17003	1.32825	1.03066	0.0152399
s__Fusobacterium_nucleatum	0.0689252	1.07136	1.13236	1.01364	0.0147134
s__Fusobacterium_pseudoperiodonticum	0.0797275	1.08299	1.16573	1.00612	0.0337981
s__Leptotrichia_buccalis	0.182755	1.20052	1.4287	1.00878	0.0395438
s__Leptotrichia_sp._oral_taxon_212	0.129297	1.13803	1.26561	1.0233	0.0170846
s__Halorubrum_sp._PV6	0.390108	1.47714	1.94277	1.12311	0.00526397
s__Halovivax_ruber	0.604852	1.83098	2.6103	1.28433	0.000828636
